# Supplementary material for: 3D RNA-scaffolded wireframe origami
Source: Nat Commun. 2023 Jan 24;14:382. doi: 10.1038/s41467-023-36156-1 (PMC9872083; doi:10.1038/s41467-023-36156-1)
Supplement: Supplementary file 4 — Supplementary Data 1 [file 41467_2023_36156_MOESM4_ESM.xlsx]

## Sheet: Template Sequences
EGFP gBlock	GCCAGTGAATTCTAATACGACTCACTATAGGTAGCTAAGGAGGTAAATAATGGTGAGCAAGGGCGAGGAGCTGTTCACCGGGGTGGTGCCCATCCTGGTCGAGCTGGACGGCGACGTAAACGGCCACAAGTTCAGCGTGTCCGGCGAGGGCGAGGGCGATGCCACCTACGGCAAGCTGACCCTGAAGTTCATCTGCACCACCGGCAAGCTGCCCGTGCCCTGGCCCACCCTCGTGACCACCCTGACCTACGGCGTGCAGTGCTTCAGCCGCTACCCCGACCACATGAAGCAGCACGACTTCTTCAAGTCCGCCATGCCCGAAGGCTACGTCCAGGAGCGCACCATCTTCTTCAAGGACGACGGCAACTACAAGACCCGCGCCGAGGTGAAGTTCGAGGG…
EGFP-pUC19	TCGCGCGTTTCGGTGATGACGGTGAAAACCTCTGACACATGCAGCTCCCGGAGACGGTCACAGCTTGTCTGTAAGCGGATGCCGGGAGCAGACAAGCCCGTCAGGGCGCGTCAGCGGGTGTTGGCGGGTGTCGGGGCTGGCTTAACTATGCGGCATCAGAGCAGATTGTACTGAGAGTGCACCATATGCGGTGTGAAATACCGCACAGATGCGTAAGGAGAAAATACCGCATCAGGCGCCATTCGCCATTCAGGCTGCGCAACTGTTGGGAAGGGCGATCGGTGCGGGCCTCTTCGCTATTACGCCAGCTGGCGAAAGGGGGATGTGCTGCAAGGCGATTAAGTTGGGTAACGCCAGGGTTTTCCCAGTCACGACGTTGTAAAACGACGGCCAGTGAAT…
EGFP RNA scaffold	AAGGGCGAGGAGCUGUUCACCGGGGUGGUGCCCAUCCUGGUCGAGCUGGACGGCGACGUAAACGGCCACAAGUUCAGCGUGUCCGGCGAGGGCGAGGGCGAUGCCACCUACGGCAAGCUGACCCUGAAGUUCAUCUGCACCACCGGCAAGCUGCCCGUGCCCUGGCCCACCCUCGUGACCACCCUGACCUACGGCGUGCAGUGCUUCAGCCGCUACCCCGACCACAUGAAGCAGCACGACUUCUUCAAGUCCGCCAUGCCCGAAGGCUACGUCCAGGAGCGCACCAUCUUCUUCAAGGACGACGGCAACUACAAGACCCGCGCCGAGGUGAAGUUCGAGGGCGACACCCUGGUGAACCGCAUCGAGCUGAAGGGCAUCGACUUCAAGGAGGACGGCAAC…
EGFP RNA sequence	GGUAGCUAAGGAGGUAAAUAAUGGUGAGCAAGGGCGAGGAGCUGUUCACCGGGGUGGUGCCCAUCCUGGUCGAGCUGGACGGCGACGUAAACGGCCACAAGUUCAGCGUGUCCGGCGAGGGCGAGGGCGAUGCCACCUACGGCAAGCUGACCCUGAAGUUCAUCUGCACCACCGGCAAGCUGCCCGUGCCCUGGCCCACCCUCGUGACCACCCUGACCUACGGCGUGCAGUGCUUCAGCCGCUACCCCGACCACAUGAAGCAGCACGACUUCUUCAAGUCCGCCAUGCCCGAAGGCUACGUCCAGGAGCGCACCAUCUUCUUCAAGGACGACGGCAACUACAAGACCCGCGCCGAGGUGAAGUUCGAGGGCGACACCCUGGUGAACCGCAUCGAGCUGA…
EGFP DNA template	GAATTCTAATACGACTCACTATAGGTAGCTAAGGAGGTAAATAATGGTGAGCAAGGGCGAGGAGCTGTTCACCGGGGTGGTGCCCATCCTGGTCGAGCTGGACGGCGACGTAAACGGCCACAAGTTCAGCGTGTCCGGCGAGGGCGAGGGCGATGCCACCTACGGCAAGCTGACCCTGAAGTTCATCTGCACCACCGGCAAGCTGCCCGTGCCCTGGCCCACCCTCGTGACCACCCTGACCTACGGCGTGCAGTGCTTCAGCCGCTACCCCGACCACATGAAGCAGCACGACTTCTTCAAGTCCGCCATGCCCGAAGGCTACGTCCAGGAGCGCACCATCTTCTTCAAGGACGACGGCAACTACAAGACCCGCGCCGAGGTGAAGTTCGAGGGCGACAC…
rrlB RNA scaffold input sequence (23S)	GCCCTGGCAGTCAGAGGCGATGAAGGACGTGCTAATCTGCGATAAGCGTCGGTAAGGTGATATGAACCGTTATAACCGGCGATTTCCGAATGGGGAAACCCAGTGTGTTTCGACACACTATCATTAACTGAATCCATAGGTTAATGAGGCGAACCGGGGGAACTGAAACATCTAAGTACCCCGAGGAAAAGAAATCAACCGAGATTCCCCCAGTAGCGGCGAGCGAACGGGGAGCAGCCCAGAGCCTGAATCAGTGTGTGTGTTAGTGGAAGCGTCTGGAAAGGCGCGCGATACAGGGTGACAGCCCCGTACACAAAAATGCACATGCTGTGAGCTCGATGAGTAGGGCGGGACACGTGGTATCCTGTCTGAATATGGGGGGACCATCCTCCAAGGCTA…
rrlB RNA sequence (23S)	GCCCTGGCAGTCAGAGGCGATGAAGGACGTGCTAATCTGCGATAAGCGTCGGTAAGGTGATATGAACCGTTATAACCGGCGATTTCCGAATGGGGAAACCCAGTGTGTTTCGACACACTATCATTAACTGAATCCATAGGTTAATGAGGCGAACCGGGGGAACTGAAACATCTAAGTACCCCGAGGAAAAGAAATCAACCGAGATTCCCCCAGTAGCGGCGAGCGAACGGGGAGCAGCCCAGAGCCTGAATCAGTGTGTGTGTTAGTGGAAGCGTCTGGAAAGGCGCGCGATACAGGGTGACAGCCCCGTACACAAAAATGCACATGCTGTGAGCTCGATGAGTAGGGCGGGACACGTGGTATCCTGTCTGAATATGGGGGGACCATCCTCCAAGGCTA…
rrlB DNA template	pCW1 plasmid from: Carl J. Weitzmann, Philip R. Cunningham, James Ofengand, Cloning, in vitro transcription, and biological activity of Escherichia coli 23S ribosomal RNA, Nucleic Acids Research, Volume 18, Issue 12, 25 June 1990, Pages 3515–3520, https://doi.org/10.1093/nar/18.12.3515
M13 DNA source	M13mp18 ssDNA from New England Biolabs
M13 O44 RNA scaffold	GUCUCACUGGUGAAAAGAAAAACCACCCUGGCGCCCAAUACGCAAACCGCCUCUCCCCGCGCGUUGGCCGAUUCAUUAAUGCAGCUGGCACGACAGGUUUCCCGACUGGAAAGCGGGCAGUGAGCGCAACGCAAUUAAUGUGAGUUAGCUCACUCAUUAGGCACCCCAGGCUUUACACUUUAUGCUUCCGGCUCGUAUGUUGUGUGGAAUUGUGAGCGGAUAACAAUUUCACACAGGAAACAGCUAUGACCAUGAUUACGAAUUCGAGCUCGGUACCCGGGGAUCCUCUAGAGUCGACCUGCAGGCAUGCAAGCUUGGCACUGGCCGUCGUUUUACAACGUCGUGACUGGGAAAACCCUGGCGUUACCCAACUUAAUCGCCUUGCAGCACAUCCCCCUU…
M13 O44 RNA sequence	GGGUCUCACUGGUGAAAAGAAAAACCACCCUGGCGCCCAAUACGCAAACCGCCUCUCCCCGCGCGUUGGCCGAUUCAUUAAUGCAGCUGGCACGACAGGUUUCCCGACUGGAAAGCGGGCAGUGAGCGCAACGCAAUUAAUGUGAGUUAGCUCACUCAUUAGGCACCCCAGGCUUUACACUUUAUGCUUCCGGCUCGUAUGUUGUGUGGAAUUGUGAGCGGAUAACAAUUUCACACAGGAAACAGCUAUGACCAUGAUUACGAAUUCGAGCUCGGUACCCGGGGAUCCUCUAGAGUCGACCUGCAGGCAUGCAAGCUUGGCACUGGCCGUCGUUUUACAACGUCGUGACUGGGAAAACCCUGGCGUUACCCAACUUAAUCGCCUUGCAGCACAUCCCCC…
M13 O44 DNA template	GAATTCTAATACGACTCACTATAGGGTCTCACTGGTGAAAAGAAAAACCACCCTGGCGCCCAATACGCAAACCGCCTCTCCCCGCGCGTTGGCCGATTCATTAATGCAGCTGGCACGACAGGTTTCCCGACTGGAAAGCGGGCAGTGAGCGCAACGCAATTAATGTGAGTTAGCTCACTCATTAGGCACCCCAGGCTTTACACTTTATGCTTCCGGCTCGTATGTTGTGTGGAATTGTGAGCGGATAACAATTTCACACAGGAAACAGCTATGACCATGATTACGAATTCGAGCTCGGTACCCGGGGATCCTCTAGAGTCGACCTGCAGGCATGCAAGCTTGGCACTGGCCGTCGTTTTACAACGTCGTGACTGGGAAAACCCTGGCGTTACCCAACTT…
rsc1218v1 gblock	GGGCCTAGTGAGTGCATTAGAGACTCAAGCCATGTATCCATGACCAGAAGAGGGGACCCTAGGCCAAGGACATGAGGGGCTCTATGCACTAATGTCTAGTCAGGCCTTCACCCTAGTCATCTCTATGTGGAATACAATTGGGATTCATGAGAGAATCATGCAAGCCAAAGTCAGCAGGTAGCCTTATTTGATGGAGTTAACCAACAGCCAAATTTATTGCCCAGAGCCCATTAACCATGCTAGAGGAGGGTTTCTCCTGATGACTGGCTCCCTGACATCTGTGTCTGGGCCTCAAATTGGTTTGAAGCTGATGGGCTATGCATAATCCCATCACTAAGACCTTGGTCTTGCTTGCTAGAACTTTTCATTACACCACTAGCTGAAGTTTGTTATGACTGC…
rsc1218v1_rT55 RNA scaffold	GGGCCUAGUGAGUGCAUUAGAGACUCAAGCCAUGUAUCCAUGACCAGAAGAGGGGACCCUAGGCCAAGGACAUGAGGGGCUCUAUGCACUAAUGUCUAGUCAGGCCUUCACCCUAGUCAUCUCUAUGUGGAAUACAAUUGGGAUUCAUGAGAGAAUCAUGCAAGCCAAAGUCAGCAGGUAGCCUUAUUUGAUGGAGUUAACCAACAGCCAAAUUUAUUGCCCAGAGCCCAUUAACCAUGCUAGAGGAGGGUUUCUCCUGAUGACUGGCUCCCUGACAUCUGUGUCUGGGCCUCAAAUUGGUUUGAAGCUGAUGGGCUAUGCAUAAUCCCAUCACUAAGACCUUGGUCUUGCUUGCUAGAACUUUUCAUUACACCACUAGCUGAAGUUUGUUAUGACUGC…
rsc1218v1_rT55 RNA sequence	GGGCCUAGUGAGUGCAUUAGAGACUCAAGCCAUGUAUCCAUGACCAGAAGAGGGGACCCUAGGCCAAGGACAUGAGGGGCUCUAUGCACUAAUGUCUAGUCAGGCCUUCACCCUAGUCAUCUCUAUGUGGAAUACAAUUGGGAUUCAUGAGAGAAUCAUGCAAGCCAAAGUCAGCAGGUAGCCUUAUUUGAUGGAGUUAACCAACAGCCAAAUUUAUUGCCCAGAGCCCAUUAACCAUGCUAGAGGAGGGUUUCUCCUGAUGACUGGCUCCCUGACAUCUGUGUCUGGGCCUCAAAUUGGUUUGAAGCUGAUGGGCUAUGCAUAAUCCCAUCACUAAGACCUUGGUCUUGCUUGCUAGAACUUUUCAUUACACCACUAGCUGAAGUUUGUUAUGACUGC…
rsc1218v1_rT55 DNA template	GGCTTATCGAAATTAATACGACTCACTATAGGGCCTAGTGAGTGCATTAGAGACTCAAGCCATGTATCCATGACCAGAAGAGGGGACCCTAGGCCAAGGACATGAGGGGCTCTATGCACTAATGTCTAGTCAGGCCTTCACCCTAGTCATCTCTATGTGGAATACAATTGGGATTCATGAGAGAATCATGCAAGCCAAAGTCAGCAGGTAGCCTTATTTGATGGAGTTAACCAACAGCCAAATTTATTGCCCAGAGCCCATTAACCATGCTAGAGGAGGGTTTCTCCTGATGACTGGCTCCCTGACATCTGTGTCTGGGCCTCAAATTGGTTTGAAGCTGATGGGCTATGCATAATCCCATCACTAAGACCTTGGTCTTGCTTGCTAGAACTTTTCATT…
rsc1218v1_rT77 RNA scaffold	GGGCCUAGUGAGUGCAUUAGAGACUCAAGCCAUGUAUCCAUGACCAGAAGAGGGGACCCUAGGCCAAGGACAUGAGGGGCUCUAUGCACUAAUGUCUAGUCAGGCCUUCACCCUAGUCAUCUCUAUGUGGAAUACAAUUGGGAUUCAUGAGAGAAUCAUGCAAGCCAAAGUCAGCAGGUAGCCUUAUUUGAUGGAGUUAACCAACAGCCAAAUUUAUUGCCCAGAGCCCAUUAACCAUGCUAGAGGAGGGUUUCUCCUGAUGACUGGCUCCCUGACAUCUGUGUCUGGGCCUCAAAUUGGUUUGAAGCUGAUGGGCUAUGCAUAAUCCCAUCACUAAGACCUUGGUCUUGCUUGCUAGAACUUUUCAUUACACCACUAGCUGAAGUUUGUUAUGACUGC…
rsc1218v1_rT77 RNA sequence	GGGCCUAGUGAGUGCAUUAGAGACUCAAGCCAUGUAUCCAUGACCAGAAGAGGGGACCCUAGGCCAAGGACAUGAGGGGCUCUAUGCACUAAUGUCUAGUCAGGCCUUCACCCUAGUCAUCUCUAUGUGGAAUACAAUUGGGAUUCAUGAGAGAAUCAUGCAAGCCAAAGUCAGCAGGUAGCCUUAUUUGAUGGAGUUAACCAACAGCCAAAUUUAUUGCCCAGAGCCCAUUAACCAUGCUAGAGGAGGGUUUCUCCUGAUGACUGGCUCCCUGACAUCUGUGUCUGGGCCUCAAAUUGGUUUGAAGCUGAUGGGCUAUGCAUAAUCCCAUCACUAAGACCUUGGUCUUGCUUGCUAGAACUUUUCAUUACACCACUAGCUGAAGUUUGUUAUGACUGC…
rsc1218v1_rT77 DNA template	GGCTTATCGAAATTAATACGACTCACTATAGGGCCTAGTGAGTGCATTAGAGACTCAAGCCATGTATCCATGACCAGAAGAGGGGACCCTAGGCCAAGGACATGAGGGGCTCTATGCACTAATGTCTAGTCAGGCCTTCACCCTAGTCATCTCTATGTGGAATACAATTGGGATTCATGAGAGAATCATGCAAGCCAAAGTCAGCAGGTAGCCTTATTTGATGGAGTTAACCAACAGCCAAATTTATTGCCCAGAGCCCATTAACCATGCTAGAGGAGGGTTTCTCCTGATGACTGGCTCCCTGACATCTGTGTCTGGGCCTCAAATTGGTTTGAAGCTGATGGGCTATGCATAATCCCATCACTAAGACCTTGGTCTTGCTTGCTAGAACTTTTCATT…
HIV RRE DNA template	GGCTTATCGAAATTAATACGACTCACTATAGGAGCTTTGTTCCTTGGGTTCTTGGGAGCAGCAGGAAGCACTATGGGCGCAGCGTCAATGACGCTGACGGTACAGGCCAGACAATTATTGTCTGATATAGTGCAGCAGCAGAACAATTTGCTGAGGGCTATTGAGGCGCAACAGCATCTGTTGCAACTCACAGTCTGGGGCATCAAACAGCTCCAGGCAAGAATCCTGGCTGTGGAAAGATACCTAAAGGATCAACAGCTCC
HIV RRE RNA sequence	GGAGCUUUGUUCCUUGGGUUCUUGGGAGCAGCAGGAAGCACUAUGGGCGCAGCGUCAAUGACGCUGACGGUACAGGCCAGACAAUUAUUGUCUGAUAUAGUGCAGCAGCAGAACAAUUUGCUGAGGGCUAUUGAGGCGCAACAGCAUCUGUUGCAACUCACAGUCUGGGGCAUCAAACAGCUCCAGGCAAGAAUCCUGGCUGUGGAAAGAUACCUAAAGGAUCAACAGCUCC
