# Supplementary material for: 3D RNA-scaffolded wireframe origami
Source: Nat Commun. 2023 Jan 24;14:382. doi: 10.1038/s41467-023-36156-1 (PMC9872083; doi:10.1038/s41467-023-36156-1)
Supplement: Supplementary file 5 — Supplementary Data 2 [file 41467_2023_36156_MOESM5_ESM.xlsx]

## Sheet: Primers
EGFP_for	GAATTCTAATACGACTCACTATAGGTAGCTAAGG
EGFP_rev	CGTATGTTGTGTGGAATTGTGAG
23SdomIIV_for	CTTAAGTAATACGACTCACTATAGCCCTGGCAGTCAGAGG
23SdomIIV_rev	TGAGTCTCGGGTGGAGACAG
M13o44_for	TAATACGACTCACTATAGGGTCTCGCTGGTGAAAAGAAA
M13o44_rev	AGGCCGGAGACAGTCAAATC
rsc1218v1_for	GGCTTATCGAAATTAATACGACTCACTATAGGGCCTAGTGAGTGCATTAGAG
rsc1218v1_rT55_rev	GTGGTACACTTCCATACCAGGTTC
rsc1218v1_rT77_rev	CAAATAGATGCTTATAATGGGACAGGTGC
HIV_RRE_for	GGAGCTTTGTTCCTTGGGTTCTTGG
HIV_RRE_T7_for	GGCTTATCGAAATTAATACGACTCACTA
HIV_RRE_rev	GGAGCTGTTGATCCTTTAGGTATCTTTC
