# Supplementary material for: 3D RNA-scaffolded wireframe origami
Source: Nat Commun. 2023 Jan 24;14:382. doi: 10.1038/s41467-023-36156-1 (PMC9872083; doi:10.1038/s41467-023-36156-1)
Supplement: Supplementary file 6 — Supplementary Data 3 [file 41467_2023_36156_MOESM6_ESM.xlsx]

## Sheet: Staples
rT66_EGFP_Aform_stap1	GTGGTCGGGGTACAGCTCCTCGCCCTTTTGTGTTGCTGCTTCAT
rT66_EGFP_Aform_stap2	CACTGCACGCCAGGATGGGCACCACCCCGGTGAAGCGGCTGAAG
rT66_EGFP_Aform_stap3	TGGTAGTGGTCGGTTTTTCGAGCTGCACATGGCGGACTTGTTTTTAAGAAGTCGGGAATTGTGAGCGTTTTTGATAACAAT
rT66_EGFP_Aform_stap4	AACAGCTATGAGTCGCCGATGGGGGTGTTCTGCTTCACACAGGA
rT66_EGFP_Aform_stap5	CCAAGCTTGCATGTCGGGCAGCAGCACGGGGCCCCATGATTACG
rT66_EGFP_Aform_stap6	TCCAGCTTACGTTGTGGCTGTTGTAGTCTTTGC
rT66_EGFP_Aform_stap7	TCAGGGCGATCGCGCTTCTCGTTGGGGTTGTAC
rT66_EGFP_Aform_stap8	GTGCCCCAGGACCATGATATAG
rT66_EGFP_Aform_stap9	ATGCCGTTCTTCTTTTTTGCTTGTCGGTGTTGCCGTCCTCTTTTTCTTGAAGTCGGCGCGGGTCTTGTTTTTTAGTTGCCG
rT66_EGFP_Aform_stap10	TCGATGTTGTGGCTCCTGGACGTAGCCTTCGGGCGCTGCCGTCC
rT66_EGFP_Aform_stap11	AGTTCACCTTGTCGTCCTTGAAGAAGATGGTGCGCGGATCTTGA
rT66_EGFP_Aform_stap12	CGAACTCCAGCAGTTTTTGACCATGTGGACTGGGTGCTCATTTTTGGTAGTGGTTGCCTGCAGTTACTTTTTTTGTACAGC
rT66_EGFP_Aform_stap13	CGCTGAACCATCGCCCTCGCCCTCGCTCCCGGC
rT66_EGFP_Aform_stap14	GGCGGTCATCGTCCATGCCGAGAGTGACGGACA
rT66_EGFP_Aform_stap15	TTGTGGCCGTTGCCGTAGGTGG
rT66_EGFP_Aform_stap16	AGATGAACTTCAGTTTTTGGTCAGCTTTACGTCGCCGTCCTTTTTAGCTCGACCGTAGGTCAGGGTGTTTTTGTCACGAGG
rT66_EGFP_Aform_stap17	CGCCCTCGGCTCGATGCGGTTCACCAGCTTGCC
rT66_EGFP_Aform_stap18	GGTGGTGCGTGGGCCAGGGCACGGGCAGGGTGT
rT66_EGFP_Aform_stap19	AACTTCACCTCGATGCCCTTCA
rPB66_23s_Aform_stap1	TTTTCACCCGCTTTTTTTTATCGTTACAACCTTGCTACAGTTTTTAATATAAGT
rPB66_23s_Aform_stap2	GCTTTTCCTGGCTTGGTCTTCCGGCGAGCGGGCGATGCTTAGAG
rPB66_23s_Aform_stap3	TTGTTGCTTCACGATTAACGTTGGACAGGAACCAAGCAGGGCAT
rPB66_23s_Aform_stap4	TTCGCACTTCTCCTTCGGCTCCCCTATTCGGTTTTATGTCAGCA
rPB66_23s_Aform_stap5	CATGCCTCACACGCCCAGTTAAGACTCGGTTTCGATACCTCCAG
rPB66_23s_Aform_stap6	TCAACATTAGTCGTTTTTGTTCGGTCCGGGTCTATACCCTTTTTTGCAACTTAAGCACACCTTCGCATTTTTGGCTTACAG
rPB66_23s_Aform_stap7	TCACAGCACGTGTCCCGCCCTACTCATCATCCG
rPB66_23s_Aform_stap8	CTAATTTTTTTCACCCCCAGCCACAAGTCGAGC
rPB66_23s_Aform_stap9	TGTGCATTTTTACAGGATACCA
rPB66_23s_Aform_stap10	GGTTCTTTTCGCCTTTTTTTTCCCTCAGTGTCGAAACACATTTTTCTGGGTTTC
rPB66_23s_Aform_stap11	GGCTAGATTTACCCAACCTTCAACCTCACTCCC
rPB66_23s_Aform_stap12	CTCGCCGGACGGTTTCAGGTTCTTTTTGCCCAT
rPB66_23s_Aform_stap13	CACCGGGTTTCTCCAGTTAGTG
rPB66_23s_Aform_stap14	TTCGTGCAGGTACCTGACCACCTGTGTCGGTTTTCATTACGCCA
rPB66_23s_Aform_stap15	CGACAAGGAATCTCAAGCGCCTTGGTATTCTCTCGGAACTTACC
rPB66_23s_Aform_stap16	TCGGGTGGAGACATTTTTGCCTGGCCAGGGGTACGATTTGTTTTTATGTTACCT
rPB66_23s_Aform_stap17	TATACAAAAGGCTCTGACTGCCAGGGCTGAGTCCGCTGACCCAT
rPB66_23s_Aform_stap18	ACGCCTAAGCGAGATTAGCACGTCCTTCATCGCTACGCAGTCAC
rPB66_23s_Aform_stap19	TCACCTTACCGACTTTTTGCTTATCGCTGCTCCCACTGCTTTTTTTGTACGTAC
rPB66_23s_Aform_stap20	AGCTTCGCCCGTTTACCGGGGCTTCGTTATAAC
rPB66_23s_Aform_stap21	GGTTCATACCCATTCGGAAATCGCCGGATCAAG
rPB66_23s_Aform_stap22	TTGCGCTAACCAGTTACGGCCG
rPB66_23s_Aform_stap23	AGGATGGTCCCCCTTTTTCATATTCAGGTGTACGGGGCTGTTTTTTCACCCTGT
rPB66_23s_Aform_stap24	CACTATCGGTCTATGGATTCAGTTAATGATAGTCGGTACTGGTT
rPB66_23s_Aform_stap25	TTTAGCCTTGGCCCCCGGTTCGCCTCATTAACCAGTCAGGAGTA
rPB66_23s_Aform_stap26	TGCCGCAGCTTCGTTTTTGTGCATGGTCTATCTCCCGGTTTTTTTTGATTGGCC
rPB66_23s_Aform_stap27	TAGGGGTCGACTCTTTTTACCCTGCCCGCACCGTAGTGCCTTTTTTCGTCATCA
rPB66_23s_Aform_stap28	ACGCCTTTATATTAACCTGTTTCCCAACGCATA
rPB66_23s_Aform_stap29	AGCGTCGCAACGCTCCCCTACCCAACATCGACT
rPB66_23s_Aform_stap30	CGGCCTCGCCTCAAGTACAGGA
rPB66_23s_Aform_stap31	CCTTCCCAAAGCCAACATCCTGGCTGCAACATA
rPB66_23s_Aform_stap32	GCCTTCTCGGGACAACCGTCGCCCGGCTCTGGG
rPB66_23s_Aform_stap33	CATCGTTTCCCTGGCTGCTTCT
rPB66_23s_Aform_stap34	AACCAGCCTACACTTTTTGCTTAAACCCGTCCCCCCTTCGTTTTTCAGTAACAC
rPB66_23s_Aform_stap35	CTAGTTCCTTCACTTTTTCCGAGTTCTTTCGCTACCTTAGTTTTTGACCGTTATCCATCAATTAACCTTTTTTTCCGGCAC
rPB66_23s_Aform_stap36	AGTTACGGACATATCAGCGTGCCTTCCGGATTT
rPB66_23s_Aform_stap37	GCCTGGAACGCCTCAGCCTTGATTTTCTCCCGA
rPB66_23s_Aform_stap38	CACCATTTTGCTCGCTTCACCT
rPB66_23s_Aform_stap39	TGTGTCTCCCGTGTTTTTATAACATTCAACAGTGCTCTACTTTTTCCCCGGAGA
rPB66_23s_Aform_stap40	CGGACGTTTCTGGGTTGTTTCCCTCTGCTGGTA
rPB66_23s_Aform_stap41	TCTTCGACTAATAAACAGTTGCAGCCATCACGA
rPB66_23s_Aform_stap42	AGCACCCGCCGTTAGCTGGCGG
rPB66_23s_Aform_stap43	CTATTACGCTTTCTTTTTTTTAAATGAACTTAACCATGACTTTTTTTTGGGACC
rPB66_23s_Aform_stap44	ACATCTTCCGCAATAGCTTTCGGGGAGAACCAGTTAGCCCCGTT
rPB66_23s_Aform_stap45	CGACCAGTGAGTGAATTCACGAGGCGCTACCTAGCAGGCCGACT
rPB66_23s_Aform_stap46	TGTTTGCACAGTGTTTTTCTGTGTTTTTGATTTCAGCTCCTTTTTACGAGCAAG
rPB66_23s_Aform_stap47	CGGTTGATCGCTCGCCGCTACTGGGGATACGTC
rPB66_23s_Aform_stap48	CACTTTCGCGGGCAGGCGTCACACCGTGAATCT
rPB66_23s_Aform_stap49	TTCTTTTCCTCTGCTCCCCGTT
rPB66_23s_Aform_stap50	CACACTGATTCAGTTTTTGCTCTGGGCGGGGTACTTAGATTTTTTGTTTCAGTT
rPB66_23s_Aform_stap51	GGGATGACCAGTTTGCATCGGGTTGGGCTTCCA
rPB66_23s_Aform_stap52	CTAACACAATCGCGCGCCTTTCCAGACTAAGTC
rPB66_23s_Aform_stap53	CCCCTTGCCGATCCGGTATTCG
rO44_M13_Aform_stap1	TGATAAATTAATGTTTTTCCGGAGAGGCAGGTCATTGCCTTTTTTGAGAGTCTG
rO44_M13_Aform_stap2	ACCGTTCTAGCAATATTTAAATTGTAAACGTTATATGATATTCA
rO44_M13_Aform_stap3	GAGACAGTCAAATTTTTTCACCATCAAATATTTTGTTAAATTTTTATTCGCATT
rO44_M13_Aform_stap4	GCCTGGGGTGCTTTTCACCAGTGAGACAGGCCGTAAAGTGTAAA
rO44_M13_Aform_stap5	TTGGGCGCCAGGGTTTTTTGGTTTTTCCTAATGAGTGAGCTTTTTTAACTCACA
rO44_M13_Aform_stap6	AAGGCTATGTAGCTATTTTTGAGAGACGTAGCGGTTTGTCTACA
rO44_M13_Aform_stap7	CCAGCTGGCGAAATTTTTGGGGGATGTGTTTTCCCAGTCATTTTTCGACGTTGT
rO44_M13_Aform_stap8	TCGCTATTACGTTGTTATCCGCTCACAATTCCATGCGGGCCTCT
rO44_M13_Aform_stap9	AACTGTTGGGAAGTTTTTGGCGATCGGCACAACATACGAGTTTTTCCGGAAGCA
rO44_M13_Aform_stap10	AAATCAGCTCACCATTCGCCATTCAGGCTGCGCAAATTTTTGTT
rO44_M13_Aform_stap11	GTGCCGGAAACCATTTTTGGCAAAGCGTTTTTTAACCAATTTTTTAGGAACGCC
rO44_M13_Aform_stap12	ACGCCAGGGCTGCAAGGCGATTAAGTTCTGGCACCGCTTGGGTA
rO44_M13_Aform_stap13	TGAGCGAGTAACATTTTTACCCGTCGGAACAAACGGCGGATTTTTTTGACCGTA
rO44_M13_Aform_stap14	CCTCAGGAAGACAGCTTTCATCAACATTAAATGGACAGTATCGG
rO44_M13_Aform_stap15	TCGCGTCTGGCCTTTTTTTCCTGTAGCTCGCACTCCAGCCTTTTTAGCTTTCCG
rO44_M13_Aform_stap16	AGCCCCAATGTACCCCGGTTGATAATTAATATCAAAAACAGAAA
rO44_M13_Aform_stap17	TAAAACTAGCATGTTTTTTCAATCATAAAACAGGAAGATTTTTTTGTATAAGCA
rO44_M13_Aform_stap18	GGTAATCGGAGCAAACAAGAGAATCGTGGGATTCTCCGATGAAC
rO44_M13_Aform_stap19	ACGTTGGTGTAGATTTTTTGGGCGCATTCTGCCAGTTTGATTTTTGGGGACGAC
rO44_M13_Aform_stap20	ATTAATGACGGGAAACCTGTCGTGCCGGTCATGGGATAAGCTGC
rO44_M13_Aform_stap21	CGCTCACTGCCCGTTTTTCTTTCCAGTATCGGCCAACGCGTTTTTCGGGGAGAG
rO44_M13_Aform_stap22	ATCATGGTCCGGGTACCGAGCTCGAAGTTGTTAATTGCTTCGTA
rO44_M13_Aform_stap23	GCAGGTCGACTCTTTTTTAGAGGATCCCATAGCTGTTTCCTTTTTTGTGTGAAA
rO44_M13_Aform_stap24	GCATGCCTAAAACGACGGCCAGTGCCTGCACGTAACCGAAGCTT
rO66_23s_Aform_stap1	GCACCGTAGTGCCTTTTTTCGTCATCACCGGGACAACCGTTTTTTCGCCCGGCC
rO66_23s_Aform_stap2	GCTTTTCCTGGTTACTTATGTCAGCATTCGCACGATGCTTAGAG
rO66_23s_Aform_stap3	TTGTTGCTTCAGGGCTTTTCACCCGCTTTATCGAAGCAGGGCAT
rO66_23s_Aform_stap4	GGGGTACGATTTGTTTTTATGTTACCTTTCTGATACCTCCTTTTTAGCATGCCT
rO66_23s_Aform_stap5	TTCCAGACGCTCTCTGACTGCCAGGGCCGGTTTATCGCGCGCCT
rO66_23s_Aform_stap6	ACACACTGATTAGATTAGCACGTCCTTCATCGCTCCACTAACAC
rO66_23s_Aform_stap7	TCACCTTACCGACTTTTTGCTTATCGCCAGGCTCTGGGCTTTTTTGCTCCCCGT
rO66_23s_Aform_stap8	ACCAGCCTTGATTTTCCGGATTTGCCTTATAAC
rO66_23s_Aform_stap9	GGTTCATACCCATTCGGAAATCGCCGGTGGAAA
rO66_23s_Aform_stap10	ACACGCTTAAACGCCTCAGCCT
rO66_23s_Aform_stap11	TCGGTTTCCCTTCTTTTTGGCTCCCCTCGCAGTCACACGCTTTTTCTAAGCGTG
rO66_23s_Aform_stap12	TCTATACCCTGAGCTCACAGCATGTGCATTTTTCGGGTTTCGGG
rO66_23s_Aform_stap13	CCAGTTAAGACACGTGTCCCGCCCTACTCATCGCAACTTAACGC
rO66_23s_Aform_stap14	AACCTGCCCATGGTTTTTCTAGATCACGTGTACGGGGCTGTTTTTTCACCCTGT
rO66_23s_Aform_stap15	TTCGCAGGCTTCAGTTAGTGTTACCCAACCTTCCACAGCACACC
rO66_23s_Aform_stap16	CCCTACCCAACAACATTAGTCGGTTCGGTCCTCACAGAACGCTC
rO66_23s_Aform_stap17	ACAAGTCATCCGCTTTTTTAATTTTTCAACGCATAAGCGTTTTTTCGCTGCCGC
rO66_23s_Aform_stap18	ACCCATTACTTGCTACAGAATATAAGCTTTCAC
rO66_23s_Aform_stap19	CCCCAGCCATCTCCCGGTTTGATTGGCTCGCTG
rO66_23s_Aform_stap20	TACAAAAGGTAATTCGGTTAAC
rO66_23s_Aform_stap21	CATCCTGGCTGTCTTTTTTGGGCCTTCCCTTAGCTGGCGGTTTTTTCTGGGTTG
rO66_23s_Aform_stap22	CCCCGGAGATGATGATGGCTGCTTCTAAGCCAACAGTGCTCTAC
rO66_23s_Aform_stap23	CGCTACCTAAATGAGCTATTACGCTTTCTTTAAAATTCACGAGG
rO66_23s_Aform_stap24	CCGCGCAGGCCGATTTTTCTCGACCAGTAGCTTTCGGGGATTTTTGAACCAGCT
rO66_23s_Aform_stap25	CCGATTAACCTTAGGGGTCGACTCACGCCCCGT
rO66_23s_Aform_stap26	TACATCTTAGCTTCGGTGCATGGTTTACCTGCC
rO66_23s_Aform_stap27	CGTTGGACAGGTTTCGGCCTCG
rO66_23s_Aform_stap28	CCTGTTTCCCATCTTTTTGACTACGCCAACCCTTGGTCTTTTTTTCCGGCGAGC
rO66_23s_Aform_stap29	CCAAGTACCTCCGTCCCCCCTTCGCAACCATGA
rO66_23s_Aform_stap30	CTTTGGGACCACATCGTTTCCCACTTAGTAACA
rO66_23s_Aform_stap31	AGGAATATTAAAACATAGCCTT
rO66_23s_Aform_stap32	TGTGTCTCCCGTGTTTTTATAACATTCCGGGATGACCCCCTTTTTTTGCCGAAA
rO66_23s_Aform_stap33	GGATTCAGCCCCGGTTCGCCTCATTACGTTAGC
rO66_23s_Aform_stap34	ACCCGCCGTTTCCCTCTTCACGACGGAACCTAT
rO66_23s_Aform_stap35	TTAATGATAGTTGTTTCAGTTC
rO66_23s_Aform_stap36	TCTTTTCCTCGGGTTTTTGTACTTAGAGTGTCGAAACACATTTTTCTGGGTTTC
rO66_23s_Aform_stap37	TAGCCTTGCACTATCGGTCAGTCAGGGAATCTC
rO66_23s_Aform_stap38	GGTTGATTTCGCTCGCCGCTACTGGGGAGTATT
rO66_23s_Aform_stap39	GAGGATGGTCCCGGTACTGGTT
rO66_23s_Aform_stap40	GGTTCTTTTCGCCTTTTTTTTCCCTCACCCCATATTCAGATTTTTCAGGATACC
rO66_23s_Aform_stap41	TTTTCACTTGTACGTACACGGTTTCAATCGGGT
rO66_23s_Aform_stap42	TGGTAAGTTCCGGTATTCGCAGTTTGCGGTTCT
rO66_23s_Aform_stap43	CCCCTCGCCGGCTCCCACTGCT
rPB55_23s_Aform_stap1	CTAAGCCAACATCTTTTTCTGGCTGTCCGGTTTCAGGTTCTTTTTTTTTTCACT
rPB55_23s_Aform_stap2	CCTTGGTCTTCTTTCTTTAAATGATGGCTGCTTTGGACAGGAAC
rPB55_23s_Aform_stap3	CGGCGAGCGGGAGCTATTACGC
rPB55_23s_Aform_stap4	ACATCGTTTCCGCTCCCACTGCTTGTACGTACATGGGCCTTCCC
rPB55_23s_Aform_stap5	CACTTAACCATCGCCTAAGCGT
rPB55_23s_Aform_stap6	CTTCGGCTCCCCTTTTTTATTCGGTTAATACAAAAGGTACTTTTTGCAGTCACAGACTTTGGGACCTTTTTTTAGCTGGCG
rPB55_23s_Aform_stap7	AGACGCTTGTCACCCTGTATCGCGCGCAAGACT
rPB55_23s_Aform_stap8	CGGTTTCCTGCAACTTAACGCCCAGTTCTTTCC
rPB55_23s_Aform_stap9	CCCATATTCAGACTTTTTAGGATACCAACTGGGTTTCCCCTTTTTATTCGGAAA
rPB55_23s_Aform_stap10	GACCCATTACCTTGCTACAGAATATAATGGAGG
rPB55_23s_Aform_stap11	ATGGTCCCAGTCAGGAGTATTTAGCCTGTCGCT
rPB55_23s_Aform_stap12	TGGTATTCTCTTCGGCCTCGCCTTAGGGGTCGACTCAAGCGCCT
rPB55_23s_Aform_stap13	ACCTGACCACCGACTACGCCTT
rPB55_23s_Aform_stap14	CTAGTTCCTTCACTTTTTCCGAGTTCTCTCACCCTGCCCCTTTTTGATTAACGT
rPB55_23s_Aform_stap15	GGTTCTTTTCGCTCTGACTGCCAGGGCTTTTGCCCCCTCGCCGG
rPB55_23s_Aform_stap16	CCTTTCCCTCATCCTTCATCGC
rPB55_23s_Aform_stap17	ACGCTTATCGCAGTTTTTATTAGCACGCGGTACTGGTTCATTTTTCTATCGGTC
rPB55_23s_Aform_stap18	TTTCCTGGTGATGTTACCTGATGCTTAATATCA
rPB55_23s_Aform_stap19	CCTTACCGTCGCCGGTTATAACGGTTCGAGGCT
rPB55_23s_Aform_stap20	GTGCATTTTTGTGTTTTTTACGGGGCTCCACTAACACACATTTTTCACTGATTC
rPB55_23s_Aform_stap21	CTACTCATCGATAATGATAGTGTGTCGAAACACCGTGTCCCGCC
rPB55_23s_Aform_stap22	GCTCACAGCATATGGATTCAGT
rPB55_23s_Aform_stap23	AGCACCCGCCGTGTTTTTTGTCTCCCGACCGGGTTTCGGGTTTTTTCTATACCC
rPB55_23s_Aform_stap24	GCGCAGGCCGACTTTTTTCGACCAGTGCTTTTCACCCGCTTTTTTTTATCGTTA
rPB55_23s_Aform_stap25	CATCTTCCTTCGGTGCATGGTTTAGCCTCACGA
rPB55_23s_Aform_stap26	CGGACGTTGTCTGGGTTGTTTCCCTCTCCGTTA
rPB55_23s_Aform_stap27	CCGGAGATCCCTTGCCGAAACAGTGCTCCCTAC
rPB55_23s_Aform_stap28	CCAACAACGCAGGCTTACAGAACGCTCCTACCC
rPB55_23s_Aform_stap29	GCATGCCTCACAGTTTTTCACACCTTCGCATAAGCGTCGCTTTTTTGCCGCAGC
rPB55_23s_Aform_stap30	GAATATTAACCTGTTTTTTTTCCCATCTGTGTCGGTTTGGTTTTTGGTACGATTAAGCAGGGCATTTTTTTTGTTGCTTCA
rPB55_23s_Aform_stap31	AAGTACAGTCCGTCCCCCCTTCGCAGTTTCTGA
rPB55_23s_Aform_stap32	TACCTCCACTTATGTCAGCATTCGCACAACACC
rPB55_23s_Aform_stap33	TTGATTGGCCTTTTTTTTCACCCCCAGCGGTTCGGTCCTCTTTTTCAGTTAGTG
rPB55_23s_Aform_stap34	CTCCCGGTATAGCTTTCGGGGAGAACCAACCGG
rPB55_23s_Aform_stap35	GACAACCGAAACCAGCCTACACGCTTAAGCTAT
rPB55_23s_Aform_stap36	GGGTTGGTAAGTCTTTTTGGGATGACCGAATTCACGAGGCTTTTTGCTACCTAA
rPB55_23s_Aform_stap37	TCCGGTATTCGTCAACCTGCCCATGGCTAGATCTGATAACATTC
rPB55_23s_Aform_stap38	CAGTTTGCATCTTACCCAACCT
rPB55_23s_Aform_stap39	TGATTTTCCGGATTTTTTTTGCCTGGATCGCCCGGCCAACTTTTTATAGCCTTC
rPB55_23s_Aform_stap40	TTCAGTTCTCTTTTCCTCGGGGTACTTTCACGC
rPB55_23s_Aform_stap41	CTCAGCCTGCACCGTAGTGCCTCGTCAAGATGT
rPB55_23s_Aform_stap42	ACTGGGGGAATCTTTTTTCGGTTGATTCCCCGGTTCGCCTTTTTTCATTAACCT
rPB55_23s_Aform_stap43	ACATTAGTCCACAAGTCATCCGCTAATGTTCGC
rPB55_23s_Aform_stap44	TCGCCGCTAGGCTCTGGGCTGCTCCCCTTTTCA
rT55_rsc1218_Aform_stap1	CTACCTGCTGATGCACTCACTAGGCCCGTGGTAATCAAATAAGG
rT55_rsc1218_Aform_stap2	CTTTGGCTTGCTGAGTCTCTAA
rT55_rsc1218_Aform_stap3	AGTTCCTTCTGTCTTTTTCCTGAGGAGAATTTGGCTGTTGTTTTTGTTAACTCCCACTTCCATACCATTTTTGGTTCTAAT
rT55_rsc1218_Aform_stap4	CAGGGCAGCAAAACATTAGATATGGGGTTGGCCGAATGGTGTCA
rT55_rsc1218_Aform_stap5	TGAAGTCTGGGGCAAGCCCAAC
rT55_rsc1218_Aform_stap6	GATGGGATTAGCAAGCAAGACCAAGGTACAGTT
rT55_rsc1218_Aform_stap7	ACAAGCCTAAGTAGCTAAGGGAGCATCCTTAGT
rT55_rsc1218_Aform_stap8	CTAGTGGTGTAATTTTTTGAAAAGTTCTATGCATAGCCCATTTTTTCAGCTTCAAGCCAGTCATCAGTTTTTGAGAAACCC
rT55_rsc1218_Aform_stap9	GGGCAGTCATAGGTTAATGGGCTCTGGGCAATACCTGCCATTAG
rT55_rsc1218_Aform_stap10	ACAAACTTCAGTCCTCTAGCAT
rT55_rsc1218_Aform_stap11	CAACACTGTGCATTTTTTATACATCAACCTCATAGATGGGTTTTTTACCCTACAGTGGGCCATGGACTTTTTTGCAAGATA
rT55_rsc1218_Aform_stap12	GTCCCCTCGAGCCCCTCATGTCCTTGGGCAAGG
rT55_rsc1218_Aform_stap13	TCCACTGCGCCATATGAATTGCATGGACCTAGG
rT55_rsc1218_Aform_stap14	CCTGACTAGACATTTTTTTAGTGCATATTCTGGTCATGGATTTTTTACATGGCTATGATTCTCTCATTTTTTGAATCCCAA
rT55_rsc1218_Aform_stap15	TGTCAGGGAACCAATTTGAGGCCCAGAGACTAG
rT55_rsc1218_Aform_stap16	GGTGAAGGTTGTATTCCACATAGAGATCACAGA
rT77_rsc1218_Aform_stap1	AGCCAGTCATCTGCACTCACTAGGCCCCAAATAAGATGTCAGGG
rT77_rsc1218_Aform_stap2	TCCTCTAGCATGATACATGGCTTGAGTCTCTAAAGGAGAAACCC
rT77_rsc1218_Aform_stap3	GGTTAATGGGCTTCTGGTCATG
rT77_rsc1218_Aform_stap4	TGAAGTCTGGGGTTTTTTGGGCCATGGAACCAATTTGAGGTTTTTCCCAGACACGATGCTTATAATGTTTTTGGACAGGTG
rT77_rsc1218_Aform_stap5	TTTCCCTCTAGGAATGGTGTCACAGGGCAGCAACCCATTGCCAA
rT77_rsc1218_Aform_stap6	CTATGGGGCTACACTTCCATACCAGGTTCTAATACCTTCCTTTT
rT77_rsc1218_Aform_stap7	GAAATTTACTCGCTCTGTGGTA
rT77_rsc1218_Aform_stap8	ACCCTACAGTTACAAGCCTCCTCATAGCCCTGG
rT77_rsc1218_Aform_stap9	ATTCTACATTTCATTTACAGCTCACCAATGGGT
rT77_rsc1218_Aform_stap10	AATTTCACCATGTTATCCAAAG
rT77_rsc1218_Aform_stap11	GCAAGCCCAACGGAGCATCACA
rT77_rsc1218_Aform_stap12	ATATACATCAAAATTTTTGTAGCTAAGAACATTAGATATGTTTTTGGGTTGGCCCTAGTGGTGTAATTTTTTGAAAAGTTC
rT77_rsc1218_Aform_stap13	GCCATATGAATTATGCATAGCCCATCAGCTTCAACTGCAAGATA
rT77_rsc1218_Aform_stap14	AGGTCCACTGCACCAAGGTCTTAGTGATGGGATTGCATGGAGCA
rT77_rsc1218_Aform_stap15	CAACACTGTGCTAGCAAGCAAG
rT77_rsc1218_Aform_stap16	GGAGGAAGGCTCTTTTTTAGAAAGCCAAAGTGGTCTACAATTTTTCCCCTTGCACTGGGGACACTCTTTTTTTTACCTGTA
rT77_rsc1218_Aform_stap17	AGTGCATATAGGGTGAAGGCCTGACTAGGGGCA
rT77_rsc1218_Aform_stap18	TGGCAAACAAGGGCAGTGCTTGCCCCTGACATT
rT77_rsc1218_Aform_stap19	AGGGGAGGGTGGTGAGAGTGCA
rT77_rsc1218_Aform_stap20	GAGCCCCTCATATAGAGATGAC
rT77_rsc1218_Aform_stap21	ATGAATCCCAATTTTTTTGTATTCCACGTCCTTGGCCTAGTTTTTGGTCCCCTCTCTGGGCAATAAATTTTTTTTGGCTGT
rT77_rsc1218_Aform_stap22	CAGTCATATCCCTGAGGAGCCTGCCATTGACTT
rT77_rsc1218_Aform_stap23	TGGCTTGCATCAAATAAGGCTACCTGCTAGGGG
rT77_rsc1218_Aform_stap24	ATGATTCTCTCTGGTTAACTCC
rT77_rsc1218_Aform_stap25	ACAAACTTCAGAGTTCCTTCTG
rT66_EGFP_AltAform_st1	GGTCGGGGTAGAGCTCCTCGCCCTTTTGTGTGGCTGCTTCATGT
rT66_EGFP_AltAform_st2	CTGCACGCCGTGATGGGCACCACCCCGGTGAACCGGCTGAAGCA
rT66_EGFP_AltAform_st3	CAGCTATGACCGTCGCCGATGGGGGTGTTCTGCCACACAGGAAA
rT66_EGFP_AltAform_st4	AAGCTTGCATGTGTCGGGCAGCAGCACGGGGCCATGATTACGCC
rT66_EGFP_AltAform_st5	CCAGCTTGACGTTGTGGCTGTTGTAGTCTTTGC
rT66_EGFP_AltAform_st6	TCAGGGCGTCGCGCTTCTCGTTGGGGTTGTACT
rT66_EGFP_AltAform_st7	TGCCCCAGGATCCATGATATAG
rT66_EGFP_AltAform_st8	TCGATGTTGTGTCCTGGACGTAGCCTTCGGGCACGCTGCCGTCC
rT66_EGFP_AltAform_st9	AGTTCACCTTGGTCCTTGAAGAAGATGGTGCGCGCGGATCTTGA
rT66_EGFP_AltAform_st10	CTGAACTTATCGCCCTCGCCCTCGCCGCCGGCG
rT66_EGFP_AltAform_st11	GCGGTCACGTCCATGCCGAGAGTGATCGACACG
rT66_EGFP_AltAform_st12	GTGGCCGTTTACCGTAGGTGGC
rT66_EGFP_AltAform_st13	CCCTCGAACTCGATGCGGTTCACCAGGTTGCCG
rT66_EGFP_AltAform_st14	GTGGTGCAGGGCCAGGGCACGGGCAGCGTGTCG
rT66_EGFP_AltAform_st15	CTTCACCTCGGATGCCCTTCAG
rT66_EGFP_AltAform_st16	TGGTAGTGGTCTTTTTGGCGAGCTGCATGGCGGACTTGTTTTTAAGAAGTCGTGAATTGTGAGCGTTTTTGATAACAATTT
rT66_EGFP_AltAform_st17	ATGCCGTTCTTTTTTTCTGCTTGTCGGGTTGCCGTCCTTTTTTCCTTGAAGTCGCGCGGGTCTTGTTTTTTAGTTGCCGTC
rT66_EGFP_AltAform_st18	GAACTCCAGCATTTTTGGACCATGTGAGACTGGGTGCTTTTTTCAGGTAGTGGTCCTGCAGTTACTTTTTTTGTACAGCTC
rT66_EGFP_AltAform_st19	GATGAACTTCATTTTTGGGTCAGCTTGCGTCGCCGTCCTTTTTAGCTCGACCAGAGGTCAGGGTGTTTTTGTCACGAGGGT
rT66_EGFP_SymAform_st1	CGCTCCTGGAACTTGTGGCCGTTTACCCTCGCCG
rT66_EGFP_SymAform_st2	GACACGCTGACGTAGCCTTCGGGCAGATGGTG
rT66_EGFP_SymAform_st3	TGTCGGGCAGCTTTTTTTAGCACGGGGCCGCCGTAGGTGGTTTTTTTCATCGCCCTCGCGTCGCCGTCCTTTTTTTAGCTCGACCAG
rT66_EGFP_SymAform_st4	CGGTGAACGACTGGGTGCTCAGGTAGTGGTGATGGGCACCACCC
rT66_EGFP_SymAform_st5	TTCAGGGTCAGCTTGTCGCCGATGGGGGTGTTCTGCAGATGAAC
rT66_EGFP_SymAform_st6	ATGGCGGACTTGTCCTTGAAGA
rT66_EGFP_SymAform_st7	TTGCTCAGGGCGAGCTCCTCGCCCTTTTGTGTGGGTTGGGGTCT
rT66_EGFP_SymAform_st8	TTGCCGGTGGTGCTGGTAGTGGTCGGCGAGCTGCAACGGGCAGC
rT66_EGFP_SymAform_st9	CGCTGCCGTCCTTTTTTTTCGATGTTGTGTGCTTGTCGGCTTTTTTTCATGATATAGAGGTCACGAGGGTTTTTTTTGGGCCAGGGC
rT66_EGFP_SymAform_st10	CCGTTCTTCGCGGATCTTGAAGTTCATCCCGGCG
rT66_EGFP_SymAform_st11	GCGGTCACTCCATGCCGAGAGTGACCTTGATG
rT66_EGFP_SymAform_st12	GAACTCCAGCATGTACAGCTCG
rT66_EGFP_SymAform_st13	GCTGAAGCCTCCAGCTTGTGCCCCAGGATGTGGTCGGGGTAGCG
rT66_EGFP_SymAform_st14	TTGCCGTCCTCTTTTTTTCTTGAAGTCGACGCGGGTCTTGTTTTTTTTAGTTGCCGTCGAAGAAGTCGTTTTTTTTGCTGCTTCATG
rT66_EGFP_SymAform_st15	CCCTCGAATCGATGCGGTTCACCATGACCATG
rT66_EGFP_SymAform_st16	ATTACGCCACACACAGGAAACAGCTAGGGTGTCG
rT66_EGFP_SymAform_st17	AGCTTGCATGCTTTTTTTCTGCAGTTACTGGACCATGTGATTTTTTTTCGCGCTTCTCAATTGTGAGCGTTTTTTTGATAACAATTT
rT66_EGFP_SymAform_st18	CTTCACCTCGGTGCCCTTCAGC
rT66_EGFP_SymAform_st19	TAGTTGTAACTGCACGCCGTAGGTCAGGGTCGTTGTGGCTGTTG
rPB66_23S_AltAform_st1	ACAAAAGGTACCTGACTGCCAGGGCTGAGTCTCTGACCCATTAT
rPB66_23S_AltAform_st2	CCTAAGCGTGCATTAGCACGTCCTTCATCGCCTGCAGTCACACG
rPB66_23S_AltAform_st3	ACCTTACCGACTTTTTGCTTATCGCAGTCCCACTGCTTTTTTTGTACGTACACG
rPB66_23S_AltAform_st4	TTCATATCATTCGGAAATCGCCGGTTAAAGAGC
rPB66_23S_AltAform_st5	TTCGCTTGGTTTACCGGGGCTTCGATCTAACGG
rPB66_23S_AltAform_st6	TTCTTTTCGCCTTTTTTTTCCCTCACGTCGAAACACACTTTTTTGGGTTTCCCC
rPB66_23S_AltAform_st7	CTATCGGTCAGGGATTCAGTTAATGATAGTGTGGTACTGGTTCA
rPB66_23S_AltAform_st8	TAGCCTTGGAGCCGGTTCGCCTCATTAACCTATTCAGGAGTATT
rPB66_23S_AltAform_st9	CACTGATTCAGTTTTTGCTCTGGGCTGGTACTTAGATGTTTTTTTTCAGTTCCC
rPB66_23S_AltAform_st10	TTTTCCTCGGGCTCCCCGTTCG
rPB66_23S_AltAform_st11	TTGATTTCCTCGCCGCTACTGGGGGAACGTCCA
rPB66_23S_AltAform_st12	CTTTCGTGGCAGGCGTCACACCGTATATCTCGG
rPB66_23S_AltAform_st13	AACACACAGCGCGCCTTTCCAGACGCTGTCGGG
rPB66_23S_AltAform_st14	ATGACCCCGTTTGCATCGGGTTGGTAATCCACT
rPB66_23S_AltAform_st15	GATGGTCCCCCTTTTTCATATTCAGACTACGGGGCTGTTTTTTCACCCTGTATC
rPB66_23S_AltAform_st16	GCATTTTTGTGAGGATACCACG
rPB66_23S_AltAform_st17	CAGCATGTTGTCCCGCCCTACTCATCGTCCGCT
rPB66_23S_AltAform_st18	AATTTTTCCACCCCCAGCCACAAGTCAAGCTCA
rPB66_23S_AltAform_st19	CGCCGGGGGTTTCAGGTTCTTTTTCACCATGGC
rPB66_23S_AltAform_st20	TAGATCACACCCAACCTTCAACCTGCCTCCCCT
rPB66_23S_AltAform_st21	TTTCACCCGCTTTTTTTTATCGTTACTCTTGCTACAGATTTTTATATAAGTCGC
rPB66_23S_AltAform_st22	TCGCACTTCTGTCGGCTCCCCTATTCGGTTAACTATGTCAGCAT
rPB66_23S_AltAform_st23	ATGCCTCACAGCCAGTTAAGACTCGGTTTCCCTATACCTCCAGC
rPB66_23S_AltAform_st24	AACATTAGTCGTTTTTGTTCGGTCCTCTCTATACCCTGTTTTTCAACTTAACGCCACACCTTCGCTTTTTAGGCTTACAGA
rPB66_23S_AltAform_st25	CGGGTTTCGGGCAGTTAGTGTT
rPB66_23S_AltAform_st26	TGCCGCAGCTTTTTTTCGGTGCATGGTTCTCCCGGTTTTTTTTGATTGGCCTTT
rPB66_23S_AltAform_st27	ACATCTTCCGCAGCTTTCGGGGAGAACCAGCTATTAGCCCCGTT
rPB66_23S_AltAform_st28	CGACCAGTGAGATTCACGAGGCGCTACCTAAATGCAGGCCGACT
rPB66_23S_AltAform_st29	TGTCTCCCGTGTTTTTATAACATTCTCAGTGCTCTACCTTTTTCCCGGAGATGA
rPB66_23S_AltAform_st30	CTTGCCGAAACCGGTATTCGCA
rPB66_23S_AltAform_st31	CACCCGCCGTGTAGCTGGCGGT
rPB66_23S_AltAform_st32	GACGTTAGCTGGGTTGTTTCCCTCTTCTGGTAT
rPB66_23S_AltAform_st33	CTTCGACTATAAACAGTTGCAGCCAGCACGACG
rPB66_23S_AltAform_st34	CTATTACGCTTTTTTTTCTTTAAATGACTTAACCATGATTTTTCTTTGGGACCT
rPB66_23S_AltAform_st35	ATCGTTTCCCATGGCTGCTTCT
rPB66_23S_AltAform_st36	CTTCCCACAAGCCAACATCCTGGCTGTAACATA
rPB66_23S_AltAform_st37	GCCTTCTCGGACAACCGTCGCCCGGCCCTGGGC
rPB66_23S_AltAform_st38	AGCGTCGCACGCTCCCCTACCCAACAACGACTA
rPB66_23S_AltAform_st39	CGCCTTTCATATTAACCTGTTTCCCATCGCATA
rPB66_23S_AltAform_st40	TTTTCCTGGAATTGGTCTTCCGGCGAGCGGGCTTGCTTAGAGGC
rPB66_23S_AltAform_st41	GTTGCTTCAGCGATTAACGTTGGACAGGAACCCGCAGGGCATTT
rPB66_23S_AltAform_st42	AGGGGTCGACTTTTTTCACCCTGCCCCACCGTAGTGCCTTTTTTCGTCATCACG
rPB66_23S_AltAform_st43	GGCCTCGCCTTCAAGTACAGGA
rPB66_23S_AltAform_st44	ACCAGCCTACATTTTTCGCTTAAACCGCGTCCCCCCTTTTTTTCGCAGTAACAC
rPB66_23S_AltAform_st45	CCTGGAAACCTCAGCCTTGATTTTCCGCCGAAG
rPB66_23S_AltAform_st46	TTACGGCACATATCAGCGTGCCTTCTCGATTTG
rPB66_23S_AltAform_st47	GGGTGGAGACATTTTTGCCTGGCCATCGGTACGATTTGTTTTTATGTTACCTGA
rPB66_23S_AltAform_st48	CGTGCAGGTCGCTGACCACCTGTGTCGGTTTGGATTACGCCATT
rPB66_23S_AltAform_st49	ACAAGGAATTTCAAGCGCCTTGGTATTCTCTACGAACTTACCCG
rPB66_23S_AltAform_st50	AGTTCCTTCACTTTTTCCGAGTTCTCTCGCTACCTTAGTTTTTGACCGTTATAGTCAATTAACCTTTTTTTCCGGCACCGG
rPB66_23S_AltAform_st51	CCATTTTGCCTCGCTTCACCTA
rPB66_23S_AltAform_st52	TTTGCACAGTGTTTTTCTGTGTTTTTAGATTTCAGCTCTTTTTCACGAGCAAGT
rPB66_23S_AltAform_st53	CGCTAACCCCATTACGGCCGCC
rO44_M13_Symform_stap1	CTGTGTGAAATTTTTTTGTTATCCGCTCAAATCACCATTTTTTCAATATGATAT
rO44_M13_Symform_stap2	CACACAACATACGAAGTGAGACCGGCCGGAGACAGTCACAATTC
rO44_M13_Symform_stap3	GCCGGAAGCATTTTTTAAAGTGTAAAGTTAATTGCGTTTTTTTGCGCTCACTGC
rO44_M13_Symform_stap4	CTGCATTAATGTTTTTAATCGGCCAACCAGGGTGGTTTTTTTTTTCTTTTCACC
rO44_M13_Symform_stap5	CTTTCATCAACTTTTTATTAAATGTGAGGAAGGGCGATTTTTTCGGTGCGGGCC
rO44_M13_Symform_stap6	GCCTCAGGAAGTTTTTATCGCACTCCAAACCAGGCAAATTTTTGCGCCATTCGC
rO44_M13_Symform_stap7	CTCCGTGGGAATTTTTCAAACGGCGGAATGGGCGCATCTTTTTGTAACCGTGCA
rO44_M13_Symform_stap8	TGCGCAACTGTTGGCGAGTAACAACCCGTCGGATTCATTCAGGC
rO44_M13_Symform_stap9	GCCAGCTGGTAATCATGGTCATAGCTGTTTCTCTTCGCTATTAC
rO44_M13_Symform_stap10	GCTTGCATGCCTTTTTTGCAGGTCGACCCGGGTACCGATTTTTGCTCGAATTCG
rO44_M13_Symform_stap11	CGAAAGGGGGATTTTTTGTGCTGCAAGGGTAACGCCAGTTTTTGGTTTTCCCAG
rO44_M13_Symform_stap12	TGATAAATCGTCTGGCCTTCCTGTAGCCAGTCAACCGTTCTAGC
rO44_M13_Symform_stap13	TTTTGTTAAATTTTTTCAGCTCATTTTGAACGCCATCATTTTTAAAATAATTCG
rO44_M13_Symform_stap14	TAATGCCGGAGTTTTTAGGGTAGCTATTACAAAGGCTATTTTTTCAGGTCATTG
rO44_M13_Symform_stap15	CGTGCCAGCCGCTTTCCAGTCGGGTAGCATTAAAACAAACCTGT
rO44_M13_Symform_stap16	GAGAATCGATGTTTTTAACGGTAATCGGTCAATCATATTTTTTGTACCCCGGTT
rO44_M13_Symform_stap17	AGCCCCAAAAATTTTTCAGGAAGATTGTTTAAATTGTATTTTTAACGTTAATAT
rO44_M13_Symform_stap18	TTGTAAAACAGAAAGATAATCGACGGCCAGTGCCAATCACGACG
rO44_M13_Symform_stap19	CAGTATCGTCTGCCAGTTTGAGGGCAAATATATAAGGACGACGA
rO44_M13_Symform_stap20	CGCATTAAATCCTGAGAGTCTGGAGCAAACAATTTGTTAAAATT
rO44_M13_Symform_stap21	GTGCCGGAGCCAGCTTTCCGGCACAAGTTGGCGATTCGCTTCTG
rO44_M13_Symform_stap22	TTGGGCGCGCGCGGGGAGAGGCGGGAGATCTTTTGATTTGCGTA
rO44_M13_Symform_stap23	TGGTGTAGTTGACCGTAATGGGATCAATAGTTAACAGGTCACGT
rO44_M13_Symform_stap24	AACTCACACCTGGGGTGCCTAATGGGATCCTCTAGAAGTGAGCT
