# Supplementary material for: 3D RNA-scaffolded wireframe origami
Source: Nat Commun. 2023 Jan 24;14:382. doi: 10.1038/s41467-023-36156-1 (PMC9872083; doi:10.1038/s41467-023-36156-1)
Supplement: Supplementary file 7 — Supplementary Data 4 [file 41467_2023_36156_MOESM7_ESM.xlsx]

## Sheet: Origami DMS and Features
Origami	Position in Scaffold	Base	DMS Reactivity	5'-most Position in Segment	3'-most Position in Segment	Length of Segment	Feature at 5' End of Segment	Feature at 3' End of Segment
rPB66	1	G		1	16	16	Scaffold Nick	Staple DX2
rPB66	2	C		1	16	16	Scaffold Nick	Staple DX2
rPB66	3	C		1	16	16	Scaffold Nick	Staple DX2
rPB66	4	C		1	16	16	Scaffold Nick	Staple DX2
rPB66	5	T		1	16	16	Scaffold Nick	Staple DX2
rPB66	6	G		1	16	16	Scaffold Nick	Staple DX2
rPB66	7	G		1	16	16	Scaffold Nick	Staple DX2
rPB66	8	C		1	16	16	Scaffold Nick	Staple DX2
rPB66	9	A		1	16	16	Scaffold Nick	Staple DX2
rPB66	10	G		1	16	16	Scaffold Nick	Staple DX2
rPB66	11	T		1	16	16	Scaffold Nick	Staple DX2
rPB66	12	C		1	16	16	Scaffold Nick	Staple DX2
rPB66	13	A		1	16	16	Scaffold Nick	Staple DX2
rPB66	14	G		1	16	16	Scaffold Nick	Staple DX2
rPB66	15	A		1	16	16	Scaffold Nick	Staple DX2
rPB66	16	G		1	16	16	Scaffold Nick	Staple DX2
rPB66	17	G		17	38	22	Staple DX2	Staple DX2
rPB66	18	C		17	38	22	Staple DX2	Staple DX2
rPB66	19	G		17	38	22	Staple DX2	Staple DX2
rPB66	20	A		17	38	22	Staple DX2	Staple DX2
rPB66	21	T		17	38	22	Staple DX2	Staple DX2
rPB66	22	G		17	38	22	Staple DX2	Staple DX2
rPB66	23	A		17	38	22	Staple DX2	Staple DX2
rPB66	24	A		17	38	22	Staple DX2	Staple DX2
rPB66	25	G		17	38	22	Staple DX2	Staple DX2
rPB66	26	G		17	38	22	Staple DX2	Staple DX2
rPB66	27	A	0.0125636	17	38	22	Staple DX2	Staple DX2
rPB66	28	C	0.00201131	17	38	22	Staple DX2	Staple DX2
rPB66	29	G		17	38	22	Staple DX2	Staple DX2
rPB66	30	T		17	38	22	Staple DX2	Staple DX2
rPB66	31	G		17	38	22	Staple DX2	Staple DX2
rPB66	32	C	0.00287532	17	38	22	Staple DX2	Staple DX2
rPB66	33	T		17	38	22	Staple DX2	Staple DX2
rPB66	34	A	0.00546735	17	38	22	Staple DX2	Staple DX2
rPB66	35	A	0.00776194	17	38	22	Staple DX2	Staple DX2
rPB66	36	T		17	38	22	Staple DX2	Staple DX2
rPB66	37	C	0.0026062	17	38	22	Staple DX2	Staple DX2
rPB66	38	T		17	38	22	Staple DX2	Staple DX2
rPB66	39	G		39	47	9	Staple DX2	Vertex
rPB66	40	C	0.0063597	39	47	9	Staple DX2	Vertex
rPB66	41	G		39	47	9	Staple DX2	Vertex
rPB66	42	A	0.0156372	39	47	9	Staple DX2	Vertex
rPB66	43	T		39	47	9	Staple DX2	Vertex
rPB66	44	A	0.00555234	39	47	9	Staple DX2	Vertex
rPB66	45	A	0.0107647	39	47	9	Staple DX2	Vertex
rPB66	46	G		39	47	9	Staple DX2	Vertex
rPB66	47	C	0.00694042	39	47	9	Staple DX2	Vertex
rPB66	48	G		48	60	13	Vertex	Staple Single Term
rPB66	49	T		48	60	13	Vertex	Staple Single Term
rPB66	50	C	0.00400845	48	60	13	Vertex	Staple Single Term
rPB66	51	G		48	60	13	Vertex	Staple Single Term
rPB66	52	G		48	60	13	Vertex	Staple Single Term
rPB66	53	T		48	60	13	Vertex	Staple Single Term
rPB66	54	A	0.00402261	48	60	13	Vertex	Staple Single Term
rPB66	55	A	0.00858346	48	60	13	Vertex	Staple Single Term
rPB66	56	G		48	60	13	Vertex	Staple Single Term
rPB66	57	G		48	60	13	Vertex	Staple Single Term
rPB66	58	T		48	60	13	Vertex	Staple Single Term
rPB66	59	G		48	60	13	Vertex	Staple Single Term
rPB66	60	A	0.0351129	48	60	13	Vertex	Staple Single Term
rPB66	61	T		61	68	8	Staple DX1	Staple Nick
rPB66	62	A	0.0378466	61	68	8	Staple DX1	Staple Nick
rPB66	63	T		61	68	8	Staple DX1	Staple Nick
rPB66	64	G		61	68	8	Staple DX1	Staple Nick
rPB66	65	A	0.0299996	61	68	8	Staple DX1	Staple Nick
rPB66	66	A	0.0277617	61	68	8	Staple DX1	Staple Nick
rPB66	67	C	0.0307078	61	68	8	Staple DX1	Staple Nick
rPB66	68	C	0.0224218	61	68	8	Staple DX1	Staple Nick
rPB66	69	G		69	75	7	Staple Nick	Scaffold DX2
rPB66	70	T		69	75	7	Staple Nick	Scaffold DX2
rPB66	71	T		69	75	7	Staple Nick	Scaffold DX2
rPB66	72	A	0.0727895	69	75	7	Staple Nick	Scaffold DX2
rPB66	73	T		69	75	7	Staple Nick	Scaffold DX2
rPB66	74	A	0.0878601	69	75	7	Staple Nick	Scaffold DX2
rPB66	75	A	0.114191	69	75	7	Staple Nick	Scaffold DX2
rPB66	76	C	0.00818687	76	94	19	Scaffold DX2	Staple DX1
rPB66	77	C	0.00330024	76	94	19	Scaffold DX2	Staple DX1
rPB66	78	G		76	94	19	Scaffold DX2	Staple DX1
rPB66	79	G		76	94	19	Scaffold DX2	Staple DX1
rPB66	80	C	0.00463167	76	94	19	Scaffold DX2	Staple DX1
rPB66	81	G		76	94	19	Scaffold DX2	Staple DX1
rPB66	82	A	0.0165862	76	94	19	Scaffold DX2	Staple DX1
rPB66	83	T		76	94	19	Scaffold DX2	Staple DX1
rPB66	84	T		76	94	19	Scaffold DX2	Staple DX1
rPB66	85	T		76	94	19	Scaffold DX2	Staple DX1
rPB66	86	C	0.00230875	76	94	19	Scaffold DX2	Staple DX1
rPB66	87	C	0.00232292	76	94	19	Scaffold DX2	Staple DX1
rPB66	88	G		76	94	19	Scaffold DX2	Staple DX1
rPB66	89	A	0.0149432	76	94	19	Scaffold DX2	Staple DX1
rPB66	90	A	0.00692626	76	94	19	Scaffold DX2	Staple DX1
rPB66	91	T		76	94	19	Scaffold DX2	Staple DX1
rPB66	92	G		76	94	19	Scaffold DX2	Staple DX1
rPB66	93	G		76	94	19	Scaffold DX2	Staple DX1
rPB66	94	G		76	94	19	Scaffold DX2	Staple DX1
rPB66	95	G		95	103	9	Staple Single Term	Vertex
rPB66	96	A	0.00814438	95	103	9	Staple Single Term	Vertex
rPB66	97	A	0.00902255	95	103	9	Staple Single Term	Vertex
rPB66	98	A	0.0179884	95	103	9	Staple Single Term	Vertex
rPB66	99	C	0.00208213	95	103	9	Staple Single Term	Vertex
rPB66	100	C	0.000297447	95	103	9	Staple Single Term	Vertex
rPB66	101	C	0.00528322	95	103	9	Staple Single Term	Vertex
rPB66	102	A	0.0203539	95	103	9	Staple Single Term	Vertex
rPB66	103	G		95	103	9	Staple Single Term	Vertex
rPB66	104	T		104	116	13	Vertex	Staple DX2
rPB66	105	G		104	116	13	Vertex	Staple DX2
rPB66	106	T		104	116	13	Vertex	Staple DX2
rPB66	107	G		104	116	13	Vertex	Staple DX2
rPB66	108	T		104	116	13	Vertex	Staple DX2
rPB66	109	T		104	116	13	Vertex	Staple DX2
rPB66	110	T		104	116	13	Vertex	Staple DX2
rPB66	111	C	0.0101698	104	116	13	Vertex	Staple DX2
rPB66	112	G		104	116	13	Vertex	Staple DX2
rPB66	113	A	0.0258354	104	116	13	Vertex	Staple DX2
rPB66	114	C	0.00178468	104	116	13	Vertex	Staple DX2
rPB66	115	A	0.0114588	104	116	13	Vertex	Staple DX2
rPB66	116	C	0.00206796	104	116	13	Vertex	Staple DX2
rPB66	117	A	0.0110197	117	138	22	Staple DX2	Staple DX2
rPB66	118	C	0.00262036	117	138	22	Staple DX2	Staple DX2
rPB66	119	T		117	138	22	Staple DX2	Staple DX2
rPB66	120	A	0.0061614	117	138	22	Staple DX2	Staple DX2
rPB66	121	T		117	138	22	Staple DX2	Staple DX2
rPB66	122	C	0.00291781	117	138	22	Staple DX2	Staple DX2
rPB66	123	A	0.0233283	117	138	22	Staple DX2	Staple DX2
rPB66	124	T		117	138	22	Staple DX2	Staple DX2
rPB66	125	T		117	138	22	Staple DX2	Staple DX2
rPB66	126	A	0.0055665	117	138	22	Staple DX2	Staple DX2
rPB66	127	A	0.0128894	117	138	22	Staple DX2	Staple DX2
rPB66	128	C	0.000580729	117	138	22	Staple DX2	Staple DX2
rPB66	129	T		117	138	22	Staple DX2	Staple DX2
rPB66	130	G		117	138	22	Staple DX2	Staple DX2
rPB66	131	A	0.0144333	117	138	22	Staple DX2	Staple DX2
rPB66	132	A	0.0124503	117	138	22	Staple DX2	Staple DX2
rPB66	133	T		117	138	22	Staple DX2	Staple DX2
rPB66	134	C	0.00499994	117	138	22	Staple DX2	Staple DX2
rPB66	135	C	0.00266286	117	138	22	Staple DX2	Staple DX2
rPB66	136	A	0.0162321	117	138	22	Staple DX2	Staple DX2
rPB66	137	T		117	138	22	Staple DX2	Staple DX2
rPB66	138	A	0.0153114	117	138	22	Staple DX2	Staple DX2
rPB66	139	G		139	160	22	Staple DX2	Staple DX1
rPB66	140	G		139	160	22	Staple DX2	Staple DX1
rPB66	141	T		139	160	22	Staple DX2	Staple DX1
rPB66	142	T		139	160	22	Staple DX2	Staple DX1
rPB66	143	A	0.0063172	139	160	22	Staple DX2	Staple DX1
rPB66	144	A	0.010184	139	160	22	Staple DX2	Staple DX1
rPB66	145	T		139	160	22	Staple DX2	Staple DX1
rPB66	146	G		139	160	22	Staple DX2	Staple DX1
rPB66	147	A	0.0224926	139	160	22	Staple DX2	Staple DX1
rPB66	148	G		139	160	22	Staple DX2	Staple DX1
rPB66	149	G		139	160	22	Staple DX2	Staple DX1
rPB66	150	C	0.00620389	139	160	22	Staple DX2	Staple DX1
rPB66	151	G		139	160	22	Staple DX2	Staple DX1
rPB66	152	A	0.0113455	139	160	22	Staple DX2	Staple DX1
rPB66	153	A	0.0165295	139	160	22	Staple DX2	Staple DX1
rPB66	154	C	0.00349854	139	160	22	Staple DX2	Staple DX1
rPB66	155	C	0.00262036	139	160	22	Staple DX2	Staple DX1
rPB66	156	G		139	160	22	Staple DX2	Staple DX1
rPB66	157	G		139	160	22	Staple DX2	Staple DX1
rPB66	158	G		139	160	22	Staple DX2	Staple DX1
rPB66	159	G		139	160	22	Staple DX2	Staple DX1
rPB66	160	G		139	160	22	Staple DX2	Staple DX1
rPB66	161	A	0.0233708	161	169	9	Staple Single Term	Vertex
rPB66	162	A	0.015099	161	169	9	Staple Single Term	Vertex
rPB66	163	C	0.00206796	161	169	9	Staple Single Term	Vertex
rPB66	164	T		161	169	9	Staple Single Term	Vertex
rPB66	165	G		161	169	9	Staple Single Term	Vertex
rPB66	166	A	0.0136684	161	169	9	Staple Single Term	Vertex
rPB66	167	A	0.013201	161	169	9	Staple Single Term	Vertex
rPB66	168	A	0.00953246	161	169	9	Staple Single Term	Vertex
rPB66	169	C	0.00433422	161	169	9	Staple Single Term	Vertex
rPB66	170	A	0.0761322	170	182	13	Vertex	Staple DX2
rPB66	171	T		170	182	13	Vertex	Staple DX2
rPB66	172	C	0.00152973	170	182	13	Vertex	Staple DX2
rPB66	173	T		170	182	13	Vertex	Staple DX2
rPB66	174	A	0.00461751	170	182	13	Vertex	Staple DX2
rPB66	175	A	0.0138242	170	182	13	Vertex	Staple DX2
rPB66	176	G		170	182	13	Vertex	Staple DX2
rPB66	177	T		170	182	13	Vertex	Staple DX2
rPB66	178	A	0.00783276	170	182	13	Vertex	Staple DX2
rPB66	179	C	0.00202547	170	182	13	Vertex	Staple DX2
rPB66	180	C	0.00318693	170	182	13	Vertex	Staple DX2
rPB66	181	C	0.00552401	170	182	13	Vertex	Staple DX2
rPB66	182	C	0.00463167	170	182	13	Vertex	Staple DX2
rPB66	183	G		183	193	11	Staple DX2	Staple Single Term
rPB66	184	A	0.010963	183	193	11	Staple DX2	Staple Single Term
rPB66	185	G		183	193	11	Staple DX2	Staple Single Term
rPB66	186	G		183	193	11	Staple DX2	Staple Single Term
rPB66	187	A	0.00614723	183	193	11	Staple DX2	Staple Single Term
rPB66	188	A	0.00813021	183	193	11	Staple DX2	Staple Single Term
rPB66	189	A	0.00933416	183	193	11	Staple DX2	Staple Single Term
rPB66	190	A	0.00975909	183	193	11	Staple DX2	Staple Single Term
rPB66	191	G		183	193	11	Staple DX2	Staple Single Term
rPB66	192	A	0.00990073	183	193	11	Staple DX2	Staple Single Term
rPB66	193	A	0.0202264	183	193	11	Staple DX2	Staple Single Term
rPB66	194	A	0.0347871	194	201	8	Staple DX1	Staple Nick
rPB66	195	T		194	201	8	Staple DX1	Staple Nick
rPB66	196	C	0.00638802	194	201	8	Staple DX1	Staple Nick
rPB66	197	A	0.012337	194	201	8	Staple DX1	Staple Nick
rPB66	198	A	0.0158213	194	201	8	Staple DX1	Staple Nick
rPB66	199	C	0.0123228	194	201	8	Staple DX1	Staple Nick
rPB66	200	C	0.0106656	194	201	8	Staple DX1	Staple Nick
rPB66	201	G		194	201	8	Staple DX1	Staple Nick
rPB66	202	A	0.13718	202	207	6	Staple Nick	Scaffold DX2
rPB66	203	G		202	207	6	Staple Nick	Scaffold DX2
rPB66	204	A	0.0443621	202	207	6	Staple Nick	Scaffold DX2
rPB66	205	T		202	207	6	Staple Nick	Scaffold DX2
rPB66	206	T		202	207	6	Staple Nick	Scaffold DX2
rPB66	207	C	0.0328466	202	207	6	Staple Nick	Scaffold DX2
rPB66	208	C	0.00587811	208	225	18	Scaffold DX2	Staple DX1
rPB66	209	C	0.00327191	208	225	18	Scaffold DX2	Staple DX1
rPB66	210	C	0.00356936	208	225	18	Scaffold DX2	Staple DX1
rPB66	211	C	0.00348438	208	225	18	Scaffold DX2	Staple DX1
rPB66	212	A	0.0152831	208	225	18	Scaffold DX2	Staple DX1
rPB66	213	G		208	225	18	Scaffold DX2	Staple DX1
rPB66	214	T		208	225	18	Scaffold DX2	Staple DX1
rPB66	215	A	0.00577897	208	225	18	Scaffold DX2	Staple DX1
rPB66	216	G		208	225	18	Scaffold DX2	Staple DX1
rPB66	217	C	0.00257787	208	225	18	Scaffold DX2	Staple DX1
rPB66	218	G		208	225	18	Scaffold DX2	Staple DX1
rPB66	219	G		208	225	18	Scaffold DX2	Staple DX1
rPB66	220	C	0.00403678	208	225	18	Scaffold DX2	Staple DX1
rPB66	221	G		208	225	18	Scaffold DX2	Staple DX1
rPB66	222	A	0.0129035	208	225	18	Scaffold DX2	Staple DX1
rPB66	223	G		208	225	18	Scaffold DX2	Staple DX1
rPB66	224	C	0.00325775	208	225	18	Scaffold DX2	Staple DX1
rPB66	225	G		208	225	18	Scaffold DX2	Staple DX1
rPB66	226	A	0.0298013	226	236	11	Staple Single Term	Staple DX2
rPB66	227	A	0.0125919	226	236	11	Staple Single Term	Staple DX2
rPB66	228	C	0.00528322	226	236	11	Staple Single Term	Staple DX2
rPB66	229	G		226	236	11	Staple Single Term	Staple DX2
rPB66	230	G		226	236	11	Staple Single Term	Staple DX2
rPB66	231	G		226	236	11	Staple Single Term	Staple DX2
rPB66	232	G		226	236	11	Staple Single Term	Staple DX2
rPB66	233	A	0.0116146	226	236	11	Staple Single Term	Staple DX2
rPB66	234	G		226	236	11	Staple Single Term	Staple DX2
rPB66	235	C	0.00903672	226	236	11	Staple Single Term	Staple DX2
rPB66	236	A	0.0168695	226	236	11	Staple Single Term	Staple DX2
rPB66	237	G		237	245	9	Staple DX2	Vertex
rPB66	238	C	0.00294614	237	245	9	Staple DX2	Vertex
rPB66	239	C	0.00468833	237	245	9	Staple DX2	Vertex
rPB66	240	C	0.00321526	237	245	9	Staple DX2	Vertex
rPB66	241	A	0.0147732	237	245	9	Staple DX2	Vertex
rPB66	242	G		237	245	9	Staple DX2	Vertex
rPB66	243	A	0.0119829	237	245	9	Staple DX2	Vertex
rPB66	244	G		237	245	9	Staple DX2	Vertex
rPB66	245	C	0.00723787	237	245	9	Staple DX2	Vertex
rPB66	246	C	0.00963161	246	258	13	Vertex	Staple Single Term
rPB66	247	T		246	258	13	Vertex	Staple Single Term
rPB66	248	G		246	258	13	Vertex	Staple Single Term
rPB66	249	A	0.0142208	246	258	13	Vertex	Staple Single Term
rPB66	250	A	0.0136542	246	258	13	Vertex	Staple Single Term
rPB66	251	T		246	258	13	Vertex	Staple Single Term
rPB66	252	C	0.00175635	246	258	13	Vertex	Staple Single Term
rPB66	253	A	0.0100849	246	258	13	Vertex	Staple Single Term
rPB66	254	G		246	258	13	Vertex	Staple Single Term
rPB66	255	T		246	258	13	Vertex	Staple Single Term
rPB66	256	G		246	258	13	Vertex	Staple Single Term
rPB66	257	T		246	258	13	Vertex	Staple Single Term
rPB66	258	G		246	258	13	Vertex	Staple Single Term
rPB66	259	T		259	266	8	Staple DX1	Staple Nick
rPB66	260	G		259	266	8	Staple DX1	Staple Nick
rPB66	261	T		259	266	8	Staple DX1	Staple Nick
rPB66	262	G		259	266	8	Staple DX1	Staple Nick
rPB66	263	T		259	266	8	Staple DX1	Staple Nick
rPB66	264	T		259	266	8	Staple DX1	Staple Nick
rPB66	265	A	0.0296597	259	266	8	Staple DX1	Staple Nick
rPB66	266	G		259	266	8	Staple DX1	Staple Nick
rPB66	267	T		267	273	7	Staple Nick	Scaffold DX2
rPB66	268	G		267	273	7	Staple Nick	Scaffold DX2
rPB66	269	G		267	273	7	Staple Nick	Scaffold DX2
rPB66	270	A	0.0305804	267	273	7	Staple Nick	Scaffold DX2
rPB66	271	A	0.0323367	267	273	7	Staple Nick	Scaffold DX2
rPB66	272	G		267	273	7	Staple Nick	Scaffold DX2
rPB66	273	C	0.0402545	267	273	7	Staple Nick	Scaffold DX2
rPB66	274	G		274	292	19	Scaffold DX2	Staple DX1
rPB66	275	T		274	292	19	Scaffold DX2	Staple DX1
rPB66	276	C	0.0020538	274	292	19	Scaffold DX2	Staple DX1
rPB66	277	T		274	292	19	Scaffold DX2	Staple DX1
rPB66	278	G		274	292	19	Scaffold DX2	Staple DX1
rPB66	279	G		274	292	19	Scaffold DX2	Staple DX1
rPB66	280	A	0.00895173	274	292	19	Scaffold DX2	Staple DX1
rPB66	281	A	0.00664298	274	292	19	Scaffold DX2	Staple DX1
rPB66	282	A	0.0106798	274	292	19	Scaffold DX2	Staple DX1
rPB66	283	G		274	292	19	Scaffold DX2	Staple DX1
rPB66	284	G		274	292	19	Scaffold DX2	Staple DX1
rPB66	285	C	0.00230875	274	292	19	Scaffold DX2	Staple DX1
rPB66	286	G		274	292	19	Scaffold DX2	Staple DX1
rPB66	287	C	0.00917836	274	292	19	Scaffold DX2	Staple DX1
rPB66	288	G		274	292	19	Scaffold DX2	Staple DX1
rPB66	289	C	0.00580729	274	292	19	Scaffold DX2	Staple DX1
rPB66	290	G		274	292	19	Scaffold DX2	Staple DX1
rPB66	291	A	0.0184842	274	292	19	Scaffold DX2	Staple DX1
rPB66	292	T		274	292	19	Scaffold DX2	Staple DX1
rPB66	293	A	0.0312461	293	301	9	Staple Single Term	Vertex
rPB66	294	C	0.00386681	293	301	9	Staple Single Term	Vertex
rPB66	295	A	0.0122803	293	301	9	Staple Single Term	Vertex
rPB66	296	G		293	301	9	Staple Single Term	Vertex
rPB66	297	G		293	301	9	Staple Single Term	Vertex
rPB66	298	G		293	301	9	Staple Single Term	Vertex
rPB66	299	T		293	301	9	Staple Single Term	Vertex
rPB66	300	G		293	301	9	Staple Single Term	Vertex
rPB66	301	A	0.0463309	293	301	9	Staple Single Term	Vertex
rPB66	302	C	0.00655799	302	314	13	Vertex	Staple DX2
rPB66	303	A	0.0160196	302	314	13	Vertex	Staple DX2
rPB66	304	G		302	314	13	Vertex	Staple DX2
rPB66	305	C	0.00145891	302	314	13	Vertex	Staple DX2
rPB66	306	C	0.00144474	302	314	13	Vertex	Staple DX2
rPB66	307	C	0.00143058	302	314	13	Vertex	Staple DX2
rPB66	308	C	0.00287532	302	314	13	Vertex	Staple DX2
rPB66	309	G		302	314	13	Vertex	Staple DX2
rPB66	310	T		302	314	13	Vertex	Staple DX2
rPB66	311	A	0.00808772	302	314	13	Vertex	Staple DX2
rPB66	312	C	0.000864012	302	314	13	Vertex	Staple DX2
rPB66	313	A	0.0112746	302	314	13	Vertex	Staple DX2
rPB66	314	C	0.00320109	302	314	13	Vertex	Staple DX2
rPB66	315	A	0.00117562	315	325	11	Staple DX2	Staple Single Term
rPB66	316	A	0.00586395	315	325	11	Staple DX2	Staple Single Term
rPB66	317	A	0.00407927	315	325	11	Staple DX2	Staple Single Term
rPB66	318	A	0.00926334	315	325	11	Staple DX2	Staple Single Term
rPB66	319	A	0.00984407	315	325	11	Staple DX2	Staple Single Term
rPB66	320	T		315	325	11	Staple DX2	Staple Single Term
rPB66	321	G		315	325	11	Staple DX2	Staple Single Term
rPB66	322	C	0.00237957	315	325	11	Staple DX2	Staple Single Term
rPB66	323	A	0.0137675	315	325	11	Staple DX2	Staple Single Term
rPB66	324	C	0.00236541	315	325	11	Staple DX2	Staple Single Term
rPB66	325	A	0.0341639	315	325	11	Staple DX2	Staple Single Term
rPB66	326	T		326	333	8	Staple DX1	Staple Nick
rPB66	327	G		326	333	8	Staple DX1	Staple Nick
rPB66	328	C	0.00321526	326	333	8	Staple DX1	Staple Nick
rPB66	329	T		326	333	8	Staple DX1	Staple Nick
rPB66	330	G		326	333	8	Staple DX1	Staple Nick
rPB66	331	T		326	333	8	Staple DX1	Staple Nick
rPB66	332	G		326	333	8	Staple DX1	Staple Nick
rPB66	333	A	0.0558208	326	333	8	Staple DX1	Staple Nick
rPB66	334	G		334	339	6	Staple Nick	Scaffold DX2
rPB66	335	C	0.101925	334	339	6	Staple Nick	Scaffold DX2
rPB66	336	T		334	339	6	Staple Nick	Scaffold DX2
rPB66	337	C	0.0905796	334	339	6	Staple Nick	Scaffold DX2
rPB66	338	G		334	339	6	Staple Nick	Scaffold DX2
rPB66	339	A	0.020283	334	339	6	Staple Nick	Scaffold DX2
rPB66	340	T		340	357	18	Scaffold DX2	Staple DX1
rPB66	341	G		340	357	18	Scaffold DX2	Staple DX1
rPB66	342	A	0.0197448	340	357	18	Scaffold DX2	Staple DX1
rPB66	343	G		340	357	18	Scaffold DX2	Staple DX1
rPB66	344	T		340	357	18	Scaffold DX2	Staple DX1
rPB66	345	A	0.0063597	340	357	18	Scaffold DX2	Staple DX1
rPB66	346	G		340	357	18	Scaffold DX2	Staple DX1
rPB66	347	G		340	357	18	Scaffold DX2	Staple DX1
rPB66	348	G		340	357	18	Scaffold DX2	Staple DX1
rPB66	349	C	0.00542486	340	357	18	Scaffold DX2	Staple DX1
rPB66	350	G		340	357	18	Scaffold DX2	Staple DX1
rPB66	351	G		340	357	18	Scaffold DX2	Staple DX1
rPB66	352	G		340	357	18	Scaffold DX2	Staple DX1
rPB66	353	A	0.0132576	340	357	18	Scaffold DX2	Staple DX1
rPB66	354	C	0.00232292	340	357	18	Scaffold DX2	Staple DX1
rPB66	355	A	0.00924918	340	357	18	Scaffold DX2	Staple DX1
rPB66	356	C	0.00348438	340	357	18	Scaffold DX2	Staple DX1
rPB66	357	G		340	357	18	Scaffold DX2	Staple DX1
rPB66	358	T		358	368	11	Staple Single Term	Staple DX2
rPB66	359	G		358	368	11	Staple Single Term	Staple DX2
rPB66	360	G		358	368	11	Staple Single Term	Staple DX2
rPB66	361	T		358	368	11	Staple Single Term	Staple DX2
rPB66	362	A	0.0183284	358	368	11	Staple Single Term	Staple DX2
rPB66	363	T		358	368	11	Staple Single Term	Staple DX2
rPB66	364	C	0.00318693	358	368	11	Staple Single Term	Staple DX2
rPB66	365	C	0.00288948	358	368	11	Staple Single Term	Staple DX2
rPB66	366	T		358	368	11	Staple Single Term	Staple DX2
rPB66	367	G		358	368	11	Staple Single Term	Staple DX2
rPB66	368	T		358	368	11	Staple Single Term	Staple DX2
rPB66	369	C	0.00345605	369	377	9	Staple DX2	Vertex
rPB66	370	T		369	377	9	Staple DX2	Vertex
rPB66	371	G		369	377	9	Staple DX2	Vertex
rPB66	372	A	0.0116004	369	377	9	Staple DX2	Vertex
rPB66	373	A	0.00985824	369	377	9	Staple DX2	Vertex
rPB66	374	T		369	377	9	Staple DX2	Vertex
rPB66	375	A	0.0115721	369	377	9	Staple DX2	Vertex
rPB66	376	T		369	377	9	Staple DX2	Vertex
rPB66	377	G		369	377	9	Staple DX2	Vertex
rPB66	378	G		378	390	13	Vertex	Staple Single Term
rPB66	379	G		378	390	13	Vertex	Staple Single Term
rPB66	380	G		378	390	13	Vertex	Staple Single Term
rPB66	381	G		378	390	13	Vertex	Staple Single Term
rPB66	382	G		378	390	13	Vertex	Staple Single Term
rPB66	383	A	0.0225918	378	390	13	Vertex	Staple Single Term
rPB66	384	C	0.00264869	378	390	13	Vertex	Staple Single Term
rPB66	385	C	0.00177052	378	390	13	Vertex	Staple Single Term
rPB66	386	A	0.0183284	378	390	13	Vertex	Staple Single Term
rPB66	387	T		378	390	13	Vertex	Staple Single Term
rPB66	388	C	0.000580729	378	390	13	Vertex	Staple Single Term
rPB66	389	C	0.00116146	378	390	13	Vertex	Staple Single Term
rPB66	390	T		378	390	13	Vertex	Staple Single Term
rPB66	391	C	0.0104531	391	401	11	Staple DX1	Staple Nick
rPB66	392	C	0.00203963	391	401	11	Staple DX1	Staple Nick
rPB66	393	A	0.00640219	391	401	11	Staple DX1	Staple Nick
rPB66	394	A	0.0162888	391	401	11	Staple DX1	Staple Nick
rPB66	395	G		391	401	11	Staple DX1	Staple Nick
rPB66	396	G		391	401	11	Staple DX1	Staple Nick
rPB66	397	C	0.00934833	391	401	11	Staple DX1	Staple Nick
rPB66	398	T		391	401	11	Staple DX1	Staple Nick
rPB66	399	A	0.00559483	391	401	11	Staple DX1	Staple Nick
rPB66	400	A	0.0134984	391	401	11	Staple DX1	Staple Nick
rPB66	401	A	0.0243765	391	401	11	Staple DX1	Staple Nick
rPB66	402	T		402	412	11	Staple Nick	Staple DX2
rPB66	403	A	0.0341497	402	412	11	Staple Nick	Staple DX2
rPB66	404	C	0.00713872	402	412	11	Staple Nick	Staple DX2
rPB66	405	T		402	412	11	Staple Nick	Staple DX2
rPB66	406	C	0.00147307	402	412	11	Staple Nick	Staple DX2
rPB66	407	C	0.00116146	402	412	11	Staple Nick	Staple DX2
rPB66	408	T		402	412	11	Staple Nick	Staple DX2
rPB66	409	G		402	412	11	Staple Nick	Staple DX2
rPB66	410	A	0.0217278	402	412	11	Staple Nick	Staple DX2
rPB66	411	C	0.00262036	402	412	11	Staple Nick	Staple DX2
rPB66	412	T		402	412	11	Staple Nick	Staple DX2
rPB66	413	G		413	423	11	Staple DX2	Staple Nick
rPB66	414	A	0.0106089	413	423	11	Staple DX2	Staple Nick
rPB66	415	C	0.00203963	413	423	11	Staple DX2	Staple Nick
rPB66	416	C	0.00291781	413	423	11	Staple DX2	Staple Nick
rPB66	417	G		413	423	11	Staple DX2	Staple Nick
rPB66	418	A	0.0178185	413	423	11	Staple DX2	Staple Nick
rPB66	419	T		413	423	11	Staple DX2	Staple Nick
rPB66	420	A	0.0063597	413	423	11	Staple DX2	Staple Nick
rPB66	421	G		413	423	11	Staple DX2	Staple Nick
rPB66	422	T		413	423	11	Staple DX2	Staple Nick
rPB66	423	G		413	423	11	Staple DX2	Staple Nick
rPB66	424	A	0.0205522	424	434	11	Staple Nick	Staple DX2
rPB66	425	A	0.0147307	424	434	11	Staple Nick	Staple DX2
rPB66	426	C	0.00327191	424	434	11	Staple Nick	Staple DX2
rPB66	427	C	0.00244331	424	434	11	Staple Nick	Staple DX2
rPB66	428	A	0.0147449	424	434	11	Staple Nick	Staple DX2
rPB66	429	G		424	434	11	Staple Nick	Staple DX2
rPB66	430	T		424	434	11	Staple Nick	Staple DX2
rPB66	431	A	0.00757781	424	434	11	Staple Nick	Staple DX2
rPB66	432	C	0.0030028	424	434	11	Staple Nick	Staple DX2
rPB66	433	C	0.00300988	424	434	11	Staple Nick	Staple DX2
rPB66	434	G		424	434	11	Staple Nick	Staple DX2
rPB66	435	T		435	443	9	Staple DX2	Vertex
rPB66	436	G		435	443	9	Staple DX2	Vertex
rPB66	437	A	0.0219969	435	443	9	Staple DX2	Vertex
rPB66	438	G		435	443	9	Staple DX2	Vertex
rPB66	439	G		435	443	9	Staple DX2	Vertex
rPB66	440	G		435	443	9	Staple DX2	Vertex
rPB66	441	A	0.0123724	435	443	9	Staple DX2	Vertex
rPB66	442	A	0.0228043	435	443	9	Staple DX2	Vertex
rPB66	443	A	0.0366072	435	443	9	Staple DX2	Vertex
rPB66	444	G		444	456	13	Vertex	Staple Single Term
rPB66	445	G		444	456	13	Vertex	Staple Single Term
rPB66	446	C	0.00308778	444	456	13	Vertex	Staple Single Term
rPB66	447	G		444	456	13	Vertex	Staple Single Term
rPB66	448	A	0.0109276	444	456	13	Vertex	Staple Single Term
rPB66	449	A	0.00439796	444	456	13	Vertex	Staple Single Term
rPB66	450	A	0.00940498	444	456	13	Vertex	Staple Single Term
rPB66	451	A	0.0164162	444	456	13	Vertex	Staple Single Term
rPB66	452	G		444	456	13	Vertex	Staple Single Term
rPB66	453	A	0.0096741	444	456	13	Vertex	Staple Single Term
rPB66	454	A	0.00764155	444	456	13	Vertex	Staple Single Term
rPB66	455	C	0.00169261	444	456	13	Vertex	Staple Single Term
rPB66	456	C	0.00325067	444	456	13	Vertex	Staple Single Term
rPB66	457	C	0.00330732	457	464	8	Staple DX1	Staple Nick
rPB66	458	C	0.00221669	457	464	8	Staple DX1	Staple Nick
rPB66	459	G		457	464	8	Staple DX1	Staple Nick
rPB66	460	G		457	464	8	Staple DX1	Staple Nick
rPB66	461	C	0.00446878	457	464	8	Staple DX1	Staple Nick
rPB66	462	G		457	464	8	Staple DX1	Staple Nick
rPB66	463	A	0.0172307	457	464	8	Staple DX1	Staple Nick
rPB66	464	G		457	464	8	Staple DX1	Staple Nick
rPB66	465	G		465	471	7	Staple Nick	Scaffold DX2
rPB66	466	G		465	471	7	Staple Nick	Scaffold DX2
rPB66	467	G		465	471	7	Staple Nick	Scaffold DX2
rPB66	468	A	0.0139375	465	471	7	Staple Nick	Scaffold DX2
rPB66	469	G		465	471	7	Staple Nick	Scaffold DX2
rPB66	470	T		465	471	7	Staple Nick	Scaffold DX2
rPB66	471	G		465	471	7	Staple Nick	Scaffold DX2
rPB66	472	A	0.00457501	472	490	19	Scaffold DX2	Staple DX1
rPB66	473	A	0.0123653	472	490	19	Scaffold DX2	Staple DX1
rPB66	474	A	0.0136967	472	490	19	Scaffold DX2	Staple DX1
rPB66	475	A	0.00787526	472	490	19	Scaffold DX2	Staple DX1
rPB66	476	A	0.00597726	472	490	19	Scaffold DX2	Staple DX1
rPB66	477	G		472	490	19	Scaffold DX2	Staple DX1
rPB66	478	A	0.00881009	472	490	19	Scaffold DX2	Staple DX1
rPB66	479	A	0.0050566	472	490	19	Scaffold DX2	Staple DX1
rPB66	480	C	0.0018555	472	490	19	Scaffold DX2	Staple DX1
rPB66	481	C	0.00106231	472	490	19	Scaffold DX2	Staple DX1
rPB66	482	T		472	490	19	Scaffold DX2	Staple DX1
rPB66	483	G		472	490	19	Scaffold DX2	Staple DX1
rPB66	484	A	0.00450419	472	490	19	Scaffold DX2	Staple DX1
rPB66	485	A	0.00264869	472	490	19	Scaffold DX2	Staple DX1
rPB66	486	A	0.003711	472	490	19	Scaffold DX2	Staple DX1
rPB66	487	C	0.00239374	472	490	19	Scaffold DX2	Staple DX1
rPB66	488	C	0.00237957	472	490	19	Scaffold DX2	Staple DX1
rPB66	489	G		472	490	19	Scaffold DX2	Staple DX1
rPB66	490	T		472	490	19	Scaffold DX2	Staple DX1
rPB66	491	G		491	499	9	Staple Single Term	Vertex
rPB66	492	T		491	499	9	Staple Single Term	Vertex
rPB66	493	A	0.00263453	491	499	9	Staple Single Term	Vertex
rPB66	494	C	0.0031586	491	499	9	Staple Single Term	Vertex
rPB66	495	G		491	499	9	Staple Single Term	Vertex
rPB66	496	T		491	499	9	Staple Single Term	Vertex
rPB66	497	A	0.00189799	491	499	9	Staple Single Term	Vertex
rPB66	498	C	0.0043059	491	499	9	Staple Single Term	Vertex
rPB66	499	A	0.0126061	491	499	9	Staple Single Term	Vertex
rPB66	500	A	0.0198581	500	512	13	Vertex	Staple DX2
rPB66	501	G		500	512	13	Vertex	Staple DX2
rPB66	502	C	0.00243623	500	512	13	Vertex	Staple DX2
rPB66	503	A	0.00854097	500	512	13	Vertex	Staple DX2
rPB66	504	G		500	512	13	Vertex	Staple DX2
rPB66	505	T		500	512	13	Vertex	Staple DX2
rPB66	506	G		500	512	13	Vertex	Staple DX2
rPB66	507	G		500	512	13	Vertex	Staple DX2
rPB66	508	G		500	512	13	Vertex	Staple DX2
rPB66	509	A	0.0172802	500	512	13	Vertex	Staple DX2
rPB66	510	G		500	512	13	Vertex	Staple DX2
rPB66	511	C	0.00383848	500	512	13	Vertex	Staple DX2
rPB66	512	A	0.0341072	500	512	13	Vertex	Staple DX2
rPB66	513	C	0.00784693	513	523	11	Staple DX2	Staple Nick
rPB66	514	G		513	523	11	Staple DX2	Staple Nick
rPB66	515	C	0.00218128	513	523	11	Staple DX2	Staple Nick
rPB66	516	T		513	523	11	Staple DX2	Staple Nick
rPB66	517	T		513	523	11	Staple DX2	Staple Nick
rPB66	518	A	0.00954662	513	523	11	Staple DX2	Staple Nick
rPB66	519	G		513	523	11	Staple DX2	Staple Nick
rPB66	520	G		513	523	11	Staple DX2	Staple Nick
rPB66	521	C	0.00978742	513	523	11	Staple DX2	Staple Nick
rPB66	522	G		513	523	11	Staple DX2	Staple Nick
rPB66	523	T		513	523	11	Staple DX2	Staple Nick
rPB66	524	G		524	534	11	Staple Nick	Staple DX2
rPB66	525	T		524	534	11	Staple Nick	Staple DX2
rPB66	526	G		524	534	11	Staple Nick	Staple DX2
rPB66	527	A	0.0594185	524	534	11	Staple Nick	Staple DX2
rPB66	528	C	0.00688377	524	534	11	Staple Nick	Staple DX2
rPB66	529	T		524	534	11	Staple Nick	Staple DX2
rPB66	530	G		524	534	11	Staple Nick	Staple DX2
rPB66	531	C	0.00675629	524	534	11	Staple Nick	Staple DX2
rPB66	532	G		524	534	11	Staple Nick	Staple DX2
rPB66	533	T		524	534	11	Staple Nick	Staple DX2
rPB66	534	A	0.0317843	524	534	11	Staple Nick	Staple DX2
rPB66	535	C	0.0244615	535	545	11	Staple DX2	Staple Nick
rPB66	536	C	0.0164021	535	545	11	Staple DX2	Staple Nick
rPB66	537	T		535	545	11	Staple DX2	Staple Nick
rPB66	538	T		535	545	11	Staple DX2	Staple Nick
rPB66	539	T		535	545	11	Staple DX2	Staple Nick
rPB66	540	T		535	545	11	Staple DX2	Staple Nick
rPB66	541	G		535	545	11	Staple DX2	Staple Nick
rPB66	542	T		535	545	11	Staple DX2	Staple Nick
rPB66	543	A	0.0196173	535	545	11	Staple DX2	Staple Nick
rPB66	544	T		535	545	11	Staple DX2	Staple Nick
rPB66	545	A	0.0492062	535	545	11	Staple DX2	Staple Nick
rPB66	546	A	0.0215153	546	556	11	Staple Nick	Staple DX1
rPB66	547	T		546	556	11	Staple Nick	Staple DX1
rPB66	548	G		546	556	11	Staple Nick	Staple DX1
rPB66	549	G		546	556	11	Staple Nick	Staple DX1
rPB66	550	G		546	556	11	Staple Nick	Staple DX1
rPB66	551	T		546	556	11	Staple Nick	Staple DX1
rPB66	552	C	0.00454669	546	556	11	Staple Nick	Staple DX1
rPB66	553	A	0.0177335	546	556	11	Staple Nick	Staple DX1
rPB66	554	G		546	556	11	Staple Nick	Staple DX1
rPB66	555	C	0.00509909	546	556	11	Staple Nick	Staple DX1
rPB66	556	G		546	556	11	Staple Nick	Staple DX1
rPB66	557	A	0.0704666	557	565	9	Staple Single Term	Vertex
rPB66	558	C	0.0120395	557	565	9	Staple Single Term	Vertex
rPB66	559	T		557	565	9	Staple Single Term	Vertex
rPB66	560	T		557	565	9	Staple Single Term	Vertex
rPB66	561	A	0.012861	557	565	9	Staple Single Term	Vertex
rPB66	562	T		557	565	9	Staple Single Term	Vertex
rPB66	563	A	0.0162321	557	565	9	Staple Single Term	Vertex
rPB66	564	T		557	565	9	Staple Single Term	Vertex
rPB66	565	T		557	565	9	Staple Single Term	Vertex
rPB66	566	C	0.00399429	566	578	13	Vertex	Staple DX2
rPB66	567	T		566	578	13	Vertex	Staple DX2
rPB66	568	G		566	578	13	Vertex	Staple DX2
rPB66	569	T		566	578	13	Vertex	Staple DX2
rPB66	570	A	0.00902255	566	578	13	Vertex	Staple DX2
rPB66	571	G		566	578	13	Vertex	Staple DX2
rPB66	572	C	0.00429173	566	578	13	Vertex	Staple DX2
rPB66	573	A	0.00828602	566	578	13	Vertex	Staple DX2
rPB66	574	A	0.00927751	566	578	13	Vertex	Staple DX2
rPB66	575	G		566	578	13	Vertex	Staple DX2
rPB66	576	G		566	578	13	Vertex	Staple DX2
rPB66	577	T		566	578	13	Vertex	Staple DX2
rPB66	578	T		566	578	13	Vertex	Staple DX2
rPB66	579	A	0.00930583	579	600	22	Staple DX2	Staple DX2
rPB66	580	A	0.0106231	579	600	22	Staple DX2	Staple DX2
rPB66	581	C	0.00161471	579	600	22	Staple DX2	Staple DX2
rPB66	582	C	0.00297447	579	600	22	Staple DX2	Staple DX2
rPB66	583	G		579	600	22	Staple DX2	Staple DX2
rPB66	584	A	0.0109489	579	600	22	Staple DX2	Staple DX2
rPB66	585	A	0.0098724	579	600	22	Staple DX2	Staple DX2
rPB66	586	T		579	600	22	Staple DX2	Staple DX2
rPB66	587	A	0.00719538	579	600	22	Staple DX2	Staple DX2
rPB66	588	G		579	600	22	Staple DX2	Staple DX2
rPB66	589	G		579	600	22	Staple DX2	Staple DX2
rPB66	590	G		579	600	22	Staple DX2	Staple DX2
rPB66	591	G		579	600	22	Staple DX2	Staple DX2
rPB66	592	A	0.0113738	579	600	22	Staple DX2	Staple DX2
rPB66	593	G		579	600	22	Staple DX2	Staple DX2
rPB66	594	C	0.00400845	579	600	22	Staple DX2	Staple DX2
rPB66	595	C	0.00458918	579	600	22	Staple DX2	Staple DX2
rPB66	596	G		579	600	22	Staple DX2	Staple DX2
rPB66	597	A	0.00854097	579	600	22	Staple DX2	Staple DX2
rPB66	598	A	0.0135267	579	600	22	Staple DX2	Staple DX2
rPB66	599	G		579	600	22	Staple DX2	Staple DX2
rPB66	600	G		579	600	22	Staple DX2	Staple DX2
rPB66	601	G		601	622	22	Staple DX2	Staple DX2
rPB66	602	A	0.00213878	601	622	22	Staple DX2	Staple DX2
rPB66	603	A	0.00480164	601	622	22	Staple DX2	Staple DX2
rPB66	604	A	0.0121953	601	622	22	Staple DX2	Staple DX2
rPB66	605	C	0.00243623	601	622	22	Staple DX2	Staple DX2
rPB66	606	C	0.00297447	601	622	22	Staple DX2	Staple DX2
rPB66	607	G		601	622	22	Staple DX2	Staple DX2
rPB66	608	A	0.0184842	601	622	22	Staple DX2	Staple DX2
rPB66	609	G		601	622	22	Staple DX2	Staple DX2
rPB66	610	T		601	622	22	Staple DX2	Staple DX2
rPB66	611	C	0.00160055	601	622	22	Staple DX2	Staple DX2
rPB66	612	T		601	622	22	Staple DX2	Staple DX2
rPB66	613	T		601	622	22	Staple DX2	Staple DX2
rPB66	614	A	0.00507076	601	622	22	Staple DX2	Staple DX2
rPB66	615	A	0.0187675	601	622	22	Staple DX2	Staple DX2
rPB66	616	C	0.00267702	601	622	22	Staple DX2	Staple DX2
rPB66	617	T		601	622	22	Staple DX2	Staple DX2
rPB66	618	G		601	622	22	Staple DX2	Staple DX2
rPB66	619	G		601	622	22	Staple DX2	Staple DX2
rPB66	620	G		601	622	22	Staple DX2	Staple DX2
rPB66	621	C	0.00341356	601	622	22	Staple DX2	Staple DX2
rPB66	622	G		601	622	22	Staple DX2	Staple DX2
rPB66	623	T		623	631	9	Staple DX2	Vertex
rPB66	624	T		623	631	9	Staple DX2	Vertex
rPB66	625	A	0.00502827	623	631	9	Staple DX2	Vertex
rPB66	626	A	0.0113455	623	631	9	Staple DX2	Vertex
rPB66	627	G		623	631	9	Staple DX2	Vertex
rPB66	628	T		623	631	9	Staple DX2	Vertex
rPB66	629	T		623	631	9	Staple DX2	Vertex
rPB66	630	G		623	631	9	Staple DX2	Vertex
rPB66	631	C	0.00679878	623	631	9	Staple DX2	Vertex
rPB66	632	A	0.0467416	632	644	13	Vertex	Staple DX2
rPB66	633	G		632	644	13	Vertex	Staple DX2
rPB66	634	G		632	644	13	Vertex	Staple DX2
rPB66	635	G		632	644	13	Vertex	Staple DX2
rPB66	636	T		632	644	13	Vertex	Staple DX2
rPB66	637	A	0.00872511	632	644	13	Vertex	Staple DX2
rPB66	638	T		632	644	13	Vertex	Staple DX2
rPB66	639	A	0.00720954	632	644	13	Vertex	Staple DX2
rPB66	640	G		632	644	13	Vertex	Staple DX2
rPB66	641	A	0.0127477	632	644	13	Vertex	Staple DX2
rPB66	642	C	0.00213878	632	644	13	Vertex	Staple DX2
rPB66	643	C	0.0024079	632	644	13	Vertex	Staple DX2
rPB66	644	C	0.00347021	632	644	13	Vertex	Staple DX2
rPB66	645	G		645	655	11	Staple DX2	Staple Single Term
rPB66	646	A	0.00294614	645	655	11	Staple DX2	Staple Single Term
rPB66	647	A	0.00321526	645	655	11	Staple DX2	Staple Single Term
rPB66	648	A	0.0143341	645	655	11	Staple DX2	Staple Single Term
rPB66	649	C	0.00186967	645	655	11	Staple DX2	Staple Single Term
rPB66	650	C	0.00293198	645	655	11	Staple DX2	Staple Single Term
rPB66	651	C	0.00293198	645	655	11	Staple DX2	Staple Single Term
rPB66	652	G		645	655	11	Staple DX2	Staple Single Term
rPB66	653	G		645	655	11	Staple DX2	Staple Single Term
rPB66	654	T		645	655	11	Staple DX2	Staple Single Term
rPB66	655	G		645	655	11	Staple DX2	Staple Single Term
rPB66	656	A	0.0326625	656	663	8	Staple DX1	Staple Nick
rPB66	657	T		656	663	8	Staple DX1	Staple Nick
rPB66	658	C	0.00297447	656	663	8	Staple DX1	Staple Nick
rPB66	659	T		656	663	8	Staple DX1	Staple Nick
rPB66	660	A	0.00713872	656	663	8	Staple DX1	Staple Nick
rPB66	661	G		656	663	8	Staple DX1	Staple Nick
rPB66	662	C	0.00134559	656	663	8	Staple DX1	Staple Nick
rPB66	663	C	0.00297447	656	663	8	Staple DX1	Staple Nick
rPB66	664	A	0.028215	664	669	6	Staple Nick	Scaffold DX2
rPB66	665	T		664	669	6	Staple Nick	Scaffold DX2
rPB66	666	G		664	669	6	Staple Nick	Scaffold DX2
rPB66	667	G		664	669	6	Staple Nick	Scaffold DX2
rPB66	668	G		664	669	6	Staple Nick	Scaffold DX2
rPB66	669	C	0.00888091	664	669	6	Staple Nick	Scaffold DX2
rPB66	670	A	0.0330591	670	687	18	Scaffold DX2	Staple DX1
rPB66	671	G		670	687	18	Scaffold DX2	Staple DX1
rPB66	672	G		670	687	18	Scaffold DX2	Staple DX1
rPB66	673	T		670	687	18	Scaffold DX2	Staple DX1
rPB66	674	T		670	687	18	Scaffold DX2	Staple DX1
rPB66	675	G		670	687	18	Scaffold DX2	Staple DX1
rPB66	676	A	0.0118837	670	687	18	Scaffold DX2	Staple DX1
rPB66	677	A	0.00715289	670	687	18	Scaffold DX2	Staple DX1
rPB66	678	G		670	687	18	Scaffold DX2	Staple DX1
rPB66	679	G		670	687	18	Scaffold DX2	Staple DX1
rPB66	680	T		670	687	18	Scaffold DX2	Staple DX1
rPB66	681	T		670	687	18	Scaffold DX2	Staple DX1
rPB66	682	G		670	687	18	Scaffold DX2	Staple DX1
rPB66	683	G		670	687	18	Scaffold DX2	Staple DX1
rPB66	684	G		670	687	18	Scaffold DX2	Staple DX1
rPB66	685	T		670	687	18	Scaffold DX2	Staple DX1
rPB66	686	A	0.00565149	670	687	18	Scaffold DX2	Staple DX1
rPB66	687	A	0.0183992	670	687	18	Scaffold DX2	Staple DX1
rPB66	688	C	0.00161471	688	698	11	Staple Single Term	Staple DX2
rPB66	689	A	0.012082	688	698	11	Staple Single Term	Staple DX2
rPB66	690	C	0.00109064	688	698	11	Staple Single Term	Staple DX2
rPB66	691	T		688	698	11	Staple Single Term	Staple DX2
rPB66	692	A	0.00400845	688	698	11	Staple Single Term	Staple DX2
rPB66	693	A	0.0116146	688	698	11	Staple Single Term	Staple DX2
rPB66	694	C	0.00106231	688	698	11	Staple Single Term	Staple DX2
rPB66	695	T		688	698	11	Staple Single Term	Staple DX2
rPB66	696	G		688	698	11	Staple Single Term	Staple DX2
rPB66	697	G		688	698	11	Staple Single Term	Staple DX2
rPB66	698	A	0.021317	688	698	11	Staple Single Term	Staple DX2
rPB66	699	G		699	707	9	Staple DX2	Vertex
rPB66	700	G		699	707	9	Staple DX2	Vertex
rPB66	701	A	0.0190224	699	707	9	Staple DX2	Vertex
rPB66	702	C	0.0029603	699	707	9	Staple DX2	Vertex
rPB66	703	C	0.00325775	699	707	9	Staple DX2	Vertex
rPB66	704	G		699	707	9	Staple DX2	Vertex
rPB66	705	A	0.0129035	699	707	9	Staple DX2	Vertex
rPB66	706	A	0.00834267	699	707	9	Staple DX2	Vertex
rPB66	707	C	0.00689793	699	707	9	Staple DX2	Vertex
rPB66	708	C	0.0118412	708	720	13	Vertex	Staple Single Term
rPB66	709	G		708	720	13	Vertex	Staple Single Term
rPB66	710	A	0.0358353	708	720	13	Vertex	Staple Single Term
rPB66	711	C	0.00274784	708	720	13	Vertex	Staple Single Term
rPB66	712	T		708	720	13	Vertex	Staple Single Term
rPB66	713	A	0.00381015	708	720	13	Vertex	Staple Single Term
rPB66	714	A	0.00898006	708	720	13	Vertex	Staple Single Term
rPB66	715	T		708	720	13	Vertex	Staple Single Term
rPB66	716	G		708	720	13	Vertex	Staple Single Term
rPB66	717	T		708	720	13	Vertex	Staple Single Term
rPB66	718	T		708	720	13	Vertex	Staple Single Term
rPB66	719	G		708	720	13	Vertex	Staple Single Term
rPB66	720	A	0.00563732	708	720	13	Vertex	Staple Single Term
rPB66	721	A	0.0918119	721	728	8	Staple DX1	Staple Nick
rPB66	722	A	0.0186258	721	728	8	Staple DX1	Staple Nick
rPB66	723	A	0.0731152	721	728	8	Staple DX1	Staple Nick
rPB66	724	A	0.0828177	721	728	8	Staple DX1	Staple Nick
rPB66	725	T		721	728	8	Staple DX1	Staple Nick
rPB66	726	T		721	728	8	Staple DX1	Staple Nick
rPB66	727	A	0.149106	721	728	8	Staple DX1	Staple Nick
rPB66	728	G		721	728	8	Staple DX1	Staple Nick
rPB66	729	C	0.0531722	729	735	7	Staple Nick	Scaffold DX2
rPB66	730	G		729	735	7	Staple Nick	Scaffold DX2
rPB66	731	G		729	735	7	Staple Nick	Scaffold DX2
rPB66	732	A	0.128285	729	735	7	Staple Nick	Scaffold DX2
rPB66	733	T		729	735	7	Staple Nick	Scaffold DX2
rPB66	734	G		729	735	7	Staple Nick	Scaffold DX2
rPB66	735	A	0.0357361	729	735	7	Staple Nick	Scaffold DX2
rPB66	736	C	0.00322942	736	754	19	Scaffold DX2	Staple DX1
rPB66	737	T		736	754	19	Scaffold DX2	Staple DX1
rPB66	738	T		736	754	19	Scaffold DX2	Staple DX1
rPB66	739	G		736	754	19	Scaffold DX2	Staple DX1
rPB66	740	T		736	754	19	Scaffold DX2	Staple DX1
rPB66	741	G		736	754	19	Scaffold DX2	Staple DX1
rPB66	742	G		736	754	19	Scaffold DX2	Staple DX1
rPB66	743	C	0.00236541	736	754	19	Scaffold DX2	Staple DX1
rPB66	744	T		736	754	19	Scaffold DX2	Staple DX1
rPB66	745	G		736	754	19	Scaffold DX2	Staple DX1
rPB66	746	G		736	754	19	Scaffold DX2	Staple DX1
rPB66	747	G		736	754	19	Scaffold DX2	Staple DX1
rPB66	748	G		736	754	19	Scaffold DX2	Staple DX1
rPB66	749	G		736	754	19	Scaffold DX2	Staple DX1
rPB66	750	T		736	754	19	Scaffold DX2	Staple DX1
rPB66	751	G		736	754	19	Scaffold DX2	Staple DX1
rPB66	752	A	0.0116146	736	754	19	Scaffold DX2	Staple DX1
rPB66	753	A	0.0121528	736	754	19	Scaffold DX2	Staple DX1
rPB66	754	A	0.026232	736	754	19	Scaffold DX2	Staple DX1
rPB66	755	G		755	763	9	Staple Single Term	Vertex
rPB66	756	G		755	763	9	Staple Single Term	Vertex
rPB66	757	C	0.00271951	755	763	9	Staple Single Term	Vertex
rPB66	758	C	0.00372517	755	763	9	Staple Single Term	Vertex
rPB66	759	A	0.00535404	755	763	9	Staple Single Term	Vertex
rPB66	760	A	0.00975909	755	763	9	Staple Single Term	Vertex
rPB66	761	T		755	763	9	Staple Single Term	Vertex
rPB66	762	C	0.0108922	755	763	9	Staple Single Term	Vertex
rPB66	763	A	0.021572	755	763	9	Staple Single Term	Vertex
rPB66	764	A	0.020368	764	776	13	Vertex	Staple DX2
rPB66	765	A	0.0295181	764	776	13	Vertex	Staple DX2
rPB66	766	C	0.00331441	764	776	13	Vertex	Staple DX2
rPB66	767	C	0.00109064	764	776	13	Vertex	Staple DX2
rPB66	768	G		764	776	13	Vertex	Staple DX2
rPB66	769	G		764	776	13	Vertex	Staple DX2
rPB66	770	G		764	776	13	Vertex	Staple DX2
rPB66	771	A	0.0146457	764	776	13	Vertex	Staple DX2
rPB66	772	G		764	776	13	Vertex	Staple DX2
rPB66	773	A	0.0190083	764	776	13	Vertex	Staple DX2
rPB66	774	T		764	776	13	Vertex	Staple DX2
rPB66	775	A	0.0109347	764	776	13	Vertex	Staple DX2
rPB66	776	G		764	776	13	Vertex	Staple DX2
rPB66	777	C	0.00133143	777	798	22	Staple DX2	Staple DX2
rPB66	778	T		777	798	22	Staple DX2	Staple DX2
rPB66	779	G		777	798	22	Staple DX2	Staple DX2
rPB66	780	G		777	798	22	Staple DX2	Staple DX2
rPB66	781	T		777	798	22	Staple DX2	Staple DX2
rPB66	782	T		777	798	22	Staple DX2	Staple DX2
rPB66	783	C	0.00184134	777	798	22	Staple DX2	Staple DX2
rPB66	784	T		777	798	22	Staple DX2	Staple DX2
rPB66	785	C	0.00158638	777	798	22	Staple DX2	Staple DX2
rPB66	786	C	0.00158638	777	798	22	Staple DX2	Staple DX2
rPB66	787	C	0.00239374	777	798	22	Staple DX2	Staple DX2
rPB66	788	C	0.0024079	777	798	22	Staple DX2	Staple DX2
rPB66	789	G		777	798	22	Staple DX2	Staple DX2
rPB66	790	A	0.0104248	777	798	22	Staple DX2	Staple DX2
rPB66	791	A	0.00961745	777	798	22	Staple DX2	Staple DX2
rPB66	792	A	0.00854097	777	798	22	Staple DX2	Staple DX2
rPB66	793	G		777	798	22	Staple DX2	Staple DX2
rPB66	794	C	0.00213878	777	798	22	Staple DX2	Staple DX2
rPB66	795	T		777	798	22	Staple DX2	Staple DX2
rPB66	796	A	0.00868261	777	798	22	Staple DX2	Staple DX2
rPB66	797	T		777	798	22	Staple DX2	Staple DX2
rPB66	798	T		777	798	22	Staple DX2	Staple DX2
rPB66	799	T		799	820	22	Staple DX2	Staple DX1
rPB66	800	A	0.00841349	799	820	22	Staple DX2	Staple DX1
rPB66	801	G		799	820	22	Staple DX2	Staple DX1
rPB66	802	G		799	820	22	Staple DX2	Staple DX1
rPB66	803	T		799	820	22	Staple DX2	Staple DX1
rPB66	804	A	0.00950413	799	820	22	Staple DX2	Staple DX1
rPB66	805	G		799	820	22	Staple DX2	Staple DX1
rPB66	806	C	0.00504243	799	820	22	Staple DX2	Staple DX1
rPB66	807	G		799	820	22	Staple DX2	Staple DX1
rPB66	808	C	0.00212462	799	820	22	Staple DX2	Staple DX1
rPB66	809	C	0.0018555	799	820	22	Staple DX2	Staple DX1
rPB66	810	T		799	820	22	Staple DX2	Staple DX1
rPB66	811	C	0.00369684	799	820	22	Staple DX2	Staple DX1
rPB66	812	G		799	820	22	Staple DX2	Staple DX1
rPB66	813	T		799	820	22	Staple DX2	Staple DX1
rPB66	814	G		799	820	22	Staple DX2	Staple DX1
rPB66	815	A	0.0118979	799	820	22	Staple DX2	Staple DX1
rPB66	816	A	0.00905088	799	820	22	Staple DX2	Staple DX1
rPB66	817	T		799	820	22	Staple DX2	Staple DX1
rPB66	818	T		799	820	22	Staple DX2	Staple DX1
rPB66	819	C	0.00776194	799	820	22	Staple DX2	Staple DX1
rPB66	820	A	0.353112	799	820	22	Staple DX2	Staple DX1
rPB66	821	T		821	829	9	Staple Single Term	Vertex
rPB66	822	C	0.00528322	821	829	9	Staple Single Term	Vertex
rPB66	823	T		821	829	9	Staple Single Term	Vertex
rPB66	824	C	0.00184134	821	829	9	Staple Single Term	Vertex
rPB66	825	C	0.00286824	821	829	9	Staple Single Term	Vertex
rPB66	826	G		821	829	9	Staple Single Term	Vertex
rPB66	827	G		821	829	9	Staple Single Term	Vertex
rPB66	828	G		821	829	9	Staple Single Term	Vertex
rPB66	829	G		821	829	9	Staple Single Term	Vertex
rPB66	830	G		830	842	13	Vertex	Staple DX2
rPB66	831	T		830	842	13	Vertex	Staple DX2
rPB66	832	A	0.00788942	830	842	13	Vertex	Staple DX2
rPB66	833	G		830	842	13	Vertex	Staple DX2
rPB66	834	A	0.0159559	830	842	13	Vertex	Staple DX2
rPB66	835	G		830	842	13	Vertex	Staple DX2
rPB66	836	C	0.00286824	830	842	13	Vertex	Staple DX2
rPB66	837	A	0.024249	830	842	13	Vertex	Staple DX2
rPB66	838	C	0.00315152	830	842	13	Vertex	Staple DX2
rPB66	839	T		830	842	13	Vertex	Staple DX2
rPB66	840	G		830	842	13	Vertex	Staple DX2
rPB66	841	T		830	842	13	Vertex	Staple DX2
rPB66	842	T		830	842	13	Vertex	Staple DX2
rPB66	843	T		843	853	11	Staple DX2	Staple Single Term
rPB66	844	C	0.00670672	843	853	11	Staple DX2	Staple Single Term
rPB66	845	G		843	853	11	Staple DX2	Staple Single Term
rPB66	846	G		843	853	11	Staple DX2	Staple Single Term
rPB66	847	C	0.00214587	843	853	11	Staple DX2	Staple Single Term
rPB66	848	A	0.00786818	843	853	11	Staple DX2	Staple Single Term
rPB66	849	A	0.013201	843	853	11	Staple DX2	Staple Single Term
rPB66	850	G		843	853	11	Staple DX2	Staple Single Term
rPB66	851	G		843	853	11	Staple DX2	Staple Single Term
rPB66	852	G		843	853	11	Staple DX2	Staple Single Term
rPB66	853	G		843	853	11	Staple DX2	Staple Single Term
rPB66	854	G		854	861	8	Staple DX1	Staple Nick
rPB66	855	T		854	861	8	Staple DX1	Staple Nick
rPB66	856	C	0.00496453	854	861	8	Staple DX1	Staple Nick
rPB66	857	A	0.0339089	854	861	8	Staple DX1	Staple Nick
rPB66	858	T		854	861	8	Staple DX1	Staple Nick
rPB66	859	C	0.00158638	854	861	8	Staple DX1	Staple Nick
rPB66	860	C	0.00358353	854	861	8	Staple DX1	Staple Nick
rPB66	861	C	0.00458918	854	861	8	Staple DX1	Staple Nick
rPB66	862	G		862	867	6	Staple Nick	Scaffold DX2
rPB66	863	A	0.0462955	862	867	6	Staple Nick	Scaffold DX2
rPB66	864	C	0.066359	862	867	6	Staple Nick	Scaffold DX2
rPB66	865	T		862	867	6	Staple Nick	Scaffold DX2
rPB66	866	T		862	867	6	Staple Nick	Scaffold DX2
rPB66	867	A	0.0581863	862	867	6	Staple Nick	Scaffold DX2
rPB66	868	C	0.00581438	868	885	18	Scaffold DX2	Staple DX1
rPB66	869	C	0.00198298	868	885	18	Scaffold DX2	Staple DX1
rPB66	870	A	0.00927042	868	885	18	Scaffold DX2	Staple DX1
rPB66	871	A	0.0226414	868	885	18	Scaffold DX2	Staple DX1
rPB66	872	C	0.00338523	868	885	18	Scaffold DX2	Staple DX1
rPB66	873	C	0.00218128	868	885	18	Scaffold DX2	Staple DX1
rPB66	874	C	0.00277617	868	885	18	Scaffold DX2	Staple DX1
rPB66	875	G		868	885	18	Scaffold DX2	Staple DX1
rPB66	876	A	0.0141783	868	885	18	Scaffold DX2	Staple DX1
rPB66	877	T		868	885	18	Scaffold DX2	Staple DX1
rPB66	878	G		868	885	18	Scaffold DX2	Staple DX1
rPB66	879	C	0.00369684	868	885	18	Scaffold DX2	Staple DX1
rPB66	880	A	0.00487246	868	885	18	Scaffold DX2	Staple DX1
rPB66	881	A	0.00849848	868	885	18	Scaffold DX2	Staple DX1
rPB66	882	A	0.00881009	868	885	18	Scaffold DX2	Staple DX1
rPB66	883	C	0.000920669	868	885	18	Scaffold DX2	Staple DX1
rPB66	884	T		868	885	18	Scaffold DX2	Staple DX1
rPB66	885	G		868	885	18	Scaffold DX2	Staple DX1
rPB66	886	C	0.00669963	886	896	11	Staple Single Term	Staple DX2
rPB66	887	G		886	896	11	Staple Single Term	Staple DX2
rPB66	888	A	0.013725	886	896	11	Staple Single Term	Staple DX2
rPB66	889	A	0.00797441	886	896	11	Staple Single Term	Staple DX2
rPB66	890	T		886	896	11	Staple Single Term	Staple DX2
rPB66	891	A	0.00975909	886	896	11	Staple Single Term	Staple DX2
rPB66	892	C	0.00212462	886	896	11	Staple Single Term	Staple DX2
rPB66	893	C	0.00151556	886	896	11	Staple Single Term	Staple DX2
rPB66	894	G		886	896	11	Staple Single Term	Staple DX2
rPB66	895	G		886	896	11	Staple Single Term	Staple DX2
rPB66	896	A	0.0087676	886	896	11	Staple Single Term	Staple DX2
rPB66	897	G		897	905	9	Staple DX2	Vertex
rPB66	898	A	0.00664298	897	905	9	Staple DX2	Vertex
rPB66	899	A	0.00273368	897	905	9	Staple DX2	Vertex
rPB66	900	T		897	905	9	Staple DX2	Vertex
rPB66	901	G		897	905	9	Staple DX2	Vertex
rPB66	902	T		897	905	9	Staple DX2	Vertex
rPB66	903	T		897	905	9	Staple DX2	Vertex
rPB66	904	A	0.0209346	897	905	9	Staple DX2	Vertex
rPB66	905	T		897	905	9	Staple DX2	Vertex
rPB66	906	C	0.00890924	906	918	13	Vertex	Staple Single Term
rPB66	907	A	0.00830018	906	918	13	Vertex	Staple Single Term
rPB66	908	C	0.00606225	906	918	13	Vertex	Staple Single Term
rPB66	909	G		906	918	13	Vertex	Staple Single Term
rPB66	910	G		906	918	13	Vertex	Staple Single Term
rPB66	911	G		906	918	13	Vertex	Staple Single Term
rPB66	912	A	0.0143058	906	918	13	Vertex	Staple Single Term
rPB66	913	G		906	918	13	Vertex	Staple Single Term
rPB66	914	A	0.0178326	906	918	13	Vertex	Staple Single Term
rPB66	915	C	0.00395179	906	918	13	Vertex	Staple Single Term
rPB66	916	A	0.0155381	906	918	13	Vertex	Staple Single Term
rPB66	917	C	0.00359769	906	918	13	Vertex	Staple Single Term
rPB66	918	A	0.0790642	906	918	13	Vertex	Staple Single Term
rPB66	919	C	0.00419258	919	929	11	Staple DX1	Staple Single Term
rPB66	920	G		919	929	11	Staple DX1	Staple Single Term
rPB66	921	G		919	929	11	Staple DX1	Staple Single Term
rPB66	922	C	0.0063172	919	929	11	Staple DX1	Staple Single Term
rPB66	923	G		919	929	11	Staple DX1	Staple Single Term
rPB66	924	G		919	929	11	Staple DX1	Staple Single Term
rPB66	925	G		919	929	11	Staple DX1	Staple Single Term
rPB66	926	T		919	929	11	Staple DX1	Staple Single Term
rPB66	927	G		919	929	11	Staple DX1	Staple Single Term
rPB66	928	C	0.0139092	919	929	11	Staple DX1	Staple Single Term
rPB66	929	T		919	929	11	Staple DX1	Staple Single Term
rPB66	930	A	0.0298013	930	937	8	Staple DX1	Staple Nick
rPB66	931	A	0.0133709	930	937	8	Staple DX1	Staple Nick
rPB66	932	C	0.00773362	930	937	8	Staple DX1	Staple Nick
rPB66	933	G		930	937	8	Staple DX1	Staple Nick
rPB66	934	T		930	937	8	Staple DX1	Staple Nick
rPB66	935	C	0.00151556	930	937	8	Staple DX1	Staple Nick
rPB66	936	C	0.00305945	930	937	8	Staple DX1	Staple Nick
rPB66	937	G		930	937	8	Staple DX1	Staple Nick
rPB66	938	T		938	943	6	Staple Nick	Scaffold DX2
rPB66	939	C	0.0273368	938	943	6	Staple Nick	Scaffold DX2
rPB66	940	G		938	943	6	Staple Nick	Scaffold DX2
rPB66	941	T		938	943	6	Staple Nick	Scaffold DX2
rPB66	942	G		938	943	6	Staple Nick	Scaffold DX2
rPB66	943	A	0.0347871	938	943	6	Staple Nick	Scaffold DX2
rPB66	944	A	0.0296172	944	961	18	Scaffold DX2	Staple DX1
rPB66	945	G		944	961	18	Scaffold DX2	Staple DX1
rPB66	946	A	0.021317	944	961	18	Scaffold DX2	Staple DX1
rPB66	947	G		944	961	18	Scaffold DX2	Staple DX1
rPB66	948	G		944	961	18	Scaffold DX2	Staple DX1
rPB66	949	G		944	961	18	Scaffold DX2	Staple DX1
rPB66	950	A	0.00852681	944	961	18	Scaffold DX2	Staple DX1
rPB66	951	A	0.00677046	944	961	18	Scaffold DX2	Staple DX1
rPB66	952	A	0.0151839	944	961	18	Scaffold DX2	Staple DX1
rPB66	953	C	0.00157222	944	961	18	Scaffold DX2	Staple DX1
rPB66	954	A	0.0133284	944	961	18	Scaffold DX2	Staple DX1
rPB66	955	A	0.0172519	944	961	18	Scaffold DX2	Staple DX1
rPB66	956	C	0.00434839	944	961	18	Scaffold DX2	Staple DX1
rPB66	957	C	0.00310194	944	961	18	Scaffold DX2	Staple DX1
rPB66	958	C	0.00226626	944	961	18	Scaffold DX2	Staple DX1
rPB66	959	A	0.0140225	944	961	18	Scaffold DX2	Staple DX1
rPB66	960	G		944	961	18	Scaffold DX2	Staple DX1
rPB66	961	A	0.0661323	944	961	18	Scaffold DX2	Staple DX1
rPB66	962	C	0.0111613	962	972	11	Staple Single Term	Staple DX1
rPB66	963	C	0.00381015	962	972	11	Staple Single Term	Staple DX1
rPB66	964	G		962	972	11	Staple Single Term	Staple DX1
rPB66	965	C	0.00368267	962	972	11	Staple Single Term	Staple DX1
rPB66	966	C	0.00152973	962	972	11	Staple Single Term	Staple DX1
rPB66	967	A	0.0180876	962	972	11	Staple Single Term	Staple DX1
rPB66	968	G		962	972	11	Staple Single Term	Staple DX1
rPB66	969	C	0.00252122	962	972	11	Staple Single Term	Staple DX1
rPB66	970	T		962	972	11	Staple Single Term	Staple DX1
rPB66	971	A	0.0135976	962	972	11	Staple Single Term	Staple DX1
rPB66	972	A	0.0406227	962	972	11	Staple Single Term	Staple DX1
rPB66	973	G		973	981	9	Staple Single Term	Vertex
rPB66	974	G		973	981	9	Staple Single Term	Vertex
rPB66	975	T		973	981	9	Staple Single Term	Vertex
rPB66	976	C	0.00152973	973	981	9	Staple Single Term	Vertex
rPB66	977	C	0.0028045	973	981	9	Staple Single Term	Vertex
rPB66	978	C	0.0041076	973	981	9	Staple Single Term	Vertex
rPB66	979	A	0.023994	973	981	9	Staple Single Term	Vertex
rPB66	980	A	0.0279317	973	981	9	Staple Single Term	Vertex
rPB66	981	A	0.0190508	973	981	9	Staple Single Term	Vertex
rPB66	982	G		982	994	13	Vertex	Staple DX2
rPB66	983	T		982	994	13	Vertex	Staple DX2
rPB66	984	C	0.00305945	982	994	13	Vertex	Staple DX2
rPB66	985	A	0.0120253	982	994	13	Vertex	Staple DX2
rPB66	986	T		982	994	13	Vertex	Staple DX2
rPB66	987	G		982	994	13	Vertex	Staple DX2
rPB66	988	G		982	994	13	Vertex	Staple DX2
rPB66	989	T		982	994	13	Vertex	Staple DX2
rPB66	990	T		982	994	13	Vertex	Staple DX2
rPB66	991	A	0.00242207	982	994	13	Vertex	Staple DX2
rPB66	992	A	0.0111188	982	994	13	Vertex	Staple DX2
rPB66	993	G		982	994	13	Vertex	Staple DX2
rPB66	994	T		982	994	13	Vertex	Staple DX2
rPB66	995	G		995	1005	11	Staple DX2	Staple Single Term
rPB66	996	G		995	1005	11	Staple DX2	Staple Single Term
rPB66	997	G		995	1005	11	Staple DX2	Staple Single Term
rPB66	998	A	0.0042634	995	1005	11	Staple DX2	Staple Single Term
rPB66	999	A	0.00788942	995	1005	11	Staple DX2	Staple Single Term
rPB66	1000	A	0.0094758	995	1005	11	Staple DX2	Staple Single Term
rPB66	1001	C	0.00399429	995	1005	11	Staple DX2	Staple Single Term
rPB66	1002	G		995	1005	11	Staple DX2	Staple Single Term
rPB66	1003	A	0.0117987	995	1005	11	Staple DX2	Staple Single Term
rPB66	1004	T		995	1005	11	Staple DX2	Staple Single Term
rPB66	1005	G		995	1005	11	Staple DX2	Staple Single Term
rPB66	1006	T		1006	1013	8	Staple DX1	Staple Nick
rPB66	1007	G		1006	1013	8	Staple DX1	Staple Nick
rPB66	1008	G		1006	1013	8	Staple DX1	Staple Nick
rPB66	1009	G		1006	1013	8	Staple DX1	Staple Nick
rPB66	1010	A	0.0118129	1006	1013	8	Staple DX1	Staple Nick
rPB66	1011	A	0.0144899	1006	1013	8	Staple DX1	Staple Nick
rPB66	1012	G		1006	1013	8	Staple DX1	Staple Nick
rPB66	1013	G		1006	1013	8	Staple DX1	Staple Nick
rPB66	1014	C	0.0592627	1014	1019	6	Staple Nick	Scaffold DX2
rPB66	1015	C	0.00477331	1014	1019	6	Staple Nick	Scaffold DX2
rPB66	1016	C	0.00583562	1014	1019	6	Staple Nick	Scaffold DX2
rPB66	1017	A	0.0183709	1014	1019	6	Staple Nick	Scaffold DX2
rPB66	1018	G		1014	1019	6	Staple Nick	Scaffold DX2
rPB66	1019	A	0.0300846	1014	1019	6	Staple Nick	Scaffold DX2
rPB66	1020	C	0.0041076	1020	1037	18	Scaffold DX2	Staple DX1
rPB66	1021	A	0.0218694	1020	1037	18	Scaffold DX2	Staple DX1
rPB66	1022	G		1020	1037	18	Scaffold DX2	Staple DX1
rPB66	1023	C	0.00307362	1020	1037	18	Scaffold DX2	Staple DX1
rPB66	1024	C	0.00154389	1020	1037	18	Scaffold DX2	Staple DX1
rPB66	1025	A	0.0109205	1020	1037	18	Scaffold DX2	Staple DX1
rPB66	1026	G		1020	1037	18	Scaffold DX2	Staple DX1
rPB66	1027	G		1020	1037	18	Scaffold DX2	Staple DX1
rPB66	1028	A	0.012082	1020	1037	18	Scaffold DX2	Staple DX1
rPB66	1029	T		1020	1037	18	Scaffold DX2	Staple DX1
rPB66	1030	G		1020	1037	18	Scaffold DX2	Staple DX1
rPB66	1031	T		1020	1037	18	Scaffold DX2	Staple DX1
rPB66	1032	T		1020	1037	18	Scaffold DX2	Staple DX1
rPB66	1033	G		1020	1037	18	Scaffold DX2	Staple DX1
rPB66	1034	G		1020	1037	18	Scaffold DX2	Staple DX1
rPB66	1035	C	0.00305945	1020	1037	18	Scaffold DX2	Staple DX1
rPB66	1036	T		1020	1037	18	Scaffold DX2	Staple DX1
rPB66	1037	T		1020	1037	18	Scaffold DX2	Staple DX1
rPB66	1038	A	0.0302263	1038	1048	11	Staple Single Term	Staple DX2
rPB66	1039	G		1038	1048	11	Staple Single Term	Staple DX2
rPB66	1040	A	0.00961745	1038	1048	11	Staple Single Term	Staple DX2
rPB66	1041	A	0.0136826	1038	1048	11	Staple Single Term	Staple DX2
rPB66	1042	G		1038	1048	11	Staple Single Term	Staple DX2
rPB66	1043	C	0.00491495	1038	1048	11	Staple Single Term	Staple DX2
rPB66	1044	A	0.00732286	1038	1048	11	Staple Single Term	Staple DX2
rPB66	1045	G		1038	1048	11	Staple Single Term	Staple DX2
rPB66	1046	C	0.00406511	1038	1048	11	Staple Single Term	Staple DX2
rPB66	1047	C	0.00344188	1038	1048	11	Staple Single Term	Staple DX2
rPB66	1048	A	0.0460476	1038	1048	11	Staple Single Term	Staple DX2
rPB66	1049	T		1049	1057	9	Staple DX2	Vertex
rPB66	1050	C	0.00473082	1049	1057	9	Staple DX2	Vertex
rPB66	1051	A	0.0220536	1049	1057	9	Staple DX2	Vertex
rPB66	1052	T		1049	1057	9	Staple DX2	Vertex
rPB66	1053	T		1049	1057	9	Staple DX2	Vertex
rPB66	1054	T		1049	1057	9	Staple DX2	Vertex
rPB66	1055	A	0.0101557	1049	1057	9	Staple DX2	Vertex
rPB66	1056	A	0.0166712	1049	1057	9	Staple DX2	Vertex
rPB66	1057	A	0.0210762	1049	1057	9	Staple DX2	Vertex
rPB66	1058	G		1058	1070	13	Vertex	Staple Single Term
rPB66	1059	A	0.0112322	1058	1070	13	Vertex	Staple Single Term
rPB66	1060	A	0.0101982	1058	1070	13	Vertex	Staple Single Term
rPB66	1061	A	0.00915003	1058	1070	13	Vertex	Staple Single Term
rPB66	1062	G		1058	1070	13	Vertex	Staple Single Term
rPB66	1063	C	0.00243623	1058	1070	13	Vertex	Staple Single Term
rPB66	1064	G		1058	1070	13	Vertex	Staple Single Term
rPB66	1065	T		1058	1070	13	Vertex	Staple Single Term
rPB66	1066	A	0.0057648	1058	1070	13	Vertex	Staple Single Term
rPB66	1067	A	0.00906504	1058	1070	13	Vertex	Staple Single Term
rPB66	1068	T		1058	1070	13	Vertex	Staple Single Term
rPB66	1069	A	0.00515574	1058	1070	13	Vertex	Staple Single Term
rPB66	1070	G		1058	1070	13	Vertex	Staple Single Term
rPB66	1071	C	0.00274784	1071	1081	11	Staple DX1	Staple Nick
rPB66	1072	T		1071	1081	11	Staple DX1	Staple Nick
rPB66	1073	C	0.00487246	1071	1081	11	Staple DX1	Staple Nick
rPB66	1074	A	0.0162888	1071	1081	11	Staple DX1	Staple Nick
rPB66	1075	C	0.00151556	1071	1081	11	Staple DX1	Staple Nick
rPB66	1076	T		1071	1081	11	Staple DX1	Staple Nick
rPB66	1077	G		1071	1081	11	Staple DX1	Staple Nick
rPB66	1078	G		1071	1081	11	Staple DX1	Staple Nick
rPB66	1079	T		1071	1081	11	Staple DX1	Staple Nick
rPB66	1080	C	0.00699708	1071	1081	11	Staple DX1	Staple Nick
rPB66	1081	G		1071	1081	11	Staple DX1	Staple Nick
rPB66	1082	A	0.019674	1082	1092	11	Staple Nick	Staple DX2
rPB66	1083	G		1082	1092	11	Staple Nick	Staple DX2
rPB66	1084	T		1082	1092	11	Staple Nick	Staple DX2
rPB66	1085	C	0.00669963	1082	1092	11	Staple Nick	Staple DX2
rPB66	1086	G		1082	1092	11	Staple Nick	Staple DX2
rPB66	1087	G		1082	1092	11	Staple Nick	Staple DX2
rPB66	1088	C	0.00181301	1082	1092	11	Staple Nick	Staple DX2
rPB66	1089	C	0.00120395	1082	1092	11	Staple Nick	Staple DX2
rPB66	1090	T		1082	1092	11	Staple Nick	Staple DX2
rPB66	1091	G		1082	1092	11	Staple Nick	Staple DX2
rPB66	1092	C	0.00181301	1082	1092	11	Staple Nick	Staple DX2
rPB66	1093	G		1093	1103	11	Staple DX2	Staple Nick
rPB66	1094	C	0.00514158	1093	1103	11	Staple DX2	Staple Nick
rPB66	1095	G		1093	1103	11	Staple DX2	Staple Nick
rPB66	1096	G		1093	1103	11	Staple DX2	Staple Nick
rPB66	1097	A	0.0103823	1093	1103	11	Staple DX2	Staple Nick
rPB66	1098	A	0.012167	1093	1103	11	Staple DX2	Staple Nick
rPB66	1099	G		1093	1103	11	Staple DX2	Staple Nick
rPB66	1100	A	0.00944748	1093	1103	11	Staple DX2	Staple Nick
rPB66	1101	T		1093	1103	11	Staple DX2	Staple Nick
rPB66	1102	G		1093	1103	11	Staple DX2	Staple Nick
rPB66	1103	T		1093	1103	11	Staple DX2	Staple Nick
rPB66	1104	A	0.0115579	1104	1114	11	Staple Nick	Staple DX2
rPB66	1105	A	0.0151698	1104	1114	11	Staple Nick	Staple DX2
rPB66	1106	C	0.00488663	1104	1114	11	Staple Nick	Staple DX2
rPB66	1107	G		1104	1114	11	Staple Nick	Staple DX2
rPB66	1108	G		1104	1114	11	Staple Nick	Staple DX2
rPB66	1109	G		1104	1114	11	Staple Nick	Staple DX2
rPB66	1110	G		1104	1114	11	Staple Nick	Staple DX2
rPB66	1111	C	0.00273368	1104	1114	11	Staple Nick	Staple DX2
rPB66	1112	T		1104	1114	11	Staple Nick	Staple DX2
rPB66	1113	A	0.00213878	1104	1114	11	Staple Nick	Staple DX2
rPB66	1114	A	0.0130735	1104	1114	11	Staple Nick	Staple DX2
rPB66	1115	A	0.0113171	1115	1123	9	Staple DX2	Vertex
rPB66	1116	C	0.00123228	1115	1123	9	Staple DX2	Vertex
rPB66	1117	C	0.00215295	1115	1123	9	Staple DX2	Vertex
rPB66	1118	A	0.00939082	1115	1123	9	Staple DX2	Vertex
rPB66	1119	T		1115	1123	9	Staple DX2	Vertex
rPB66	1120	G		1115	1123	9	Staple DX2	Vertex
rPB66	1121	C	0.000623222	1115	1123	9	Staple DX2	Vertex
rPB66	1122	A	0.0118412	1115	1123	9	Staple DX2	Vertex
rPB66	1123	C	0.00402261	1115	1123	9	Staple DX2	Vertex
rPB66	1124	C	0.0139375	1124	1136	13	Vertex	Staple Single Term
rPB66	1125	G		1124	1136	13	Vertex	Staple Single Term
rPB66	1126	A	0.0189799	1124	1136	13	Vertex	Staple Single Term
rPB66	1127	A	0.010439	1124	1136	13	Vertex	Staple Single Term
rPB66	1128	G		1124	1136	13	Vertex	Staple Single Term
rPB66	1129	C	0.00123228	1124	1136	13	Vertex	Staple Single Term
rPB66	1130	T		1124	1136	13	Vertex	Staple Single Term
rPB66	1131	G		1124	1136	13	Vertex	Staple Single Term
rPB66	1132	C	0.00420675	1124	1136	13	Vertex	Staple Single Term
rPB66	1133	G		1124	1136	13	Vertex	Staple Single Term
rPB66	1134	G		1124	1136	13	Vertex	Staple Single Term
rPB66	1135	C	0.0035127	1124	1136	13	Vertex	Staple Single Term
rPB66	1136	A	0.0521665	1124	1136	13	Vertex	Staple Single Term
rPB66	1137	G		1137	1144	8	Staple DX1	Staple Nick
rPB66	1138	C	0.0307503	1137	1144	8	Staple DX1	Staple Nick
rPB66	1139	G		1137	1144	8	Staple DX1	Staple Nick
rPB66	1140	A	0.0190932	1137	1144	8	Staple DX1	Staple Nick
rPB66	1141	C	0.00528322	1137	1144	8	Staple DX1	Staple Nick
rPB66	1142	G		1137	1144	8	Staple DX1	Staple Nick
rPB66	1143	C	0.00348438	1137	1144	8	Staple DX1	Staple Nick
rPB66	1144	T		1137	1144	8	Staple DX1	Staple Nick
rPB66	1145	T		1145	1151	7	Staple Nick	Scaffold DX2
rPB66	1146	A	0.0547727	1145	1151	7	Staple Nick	Scaffold DX2
rPB66	1147	T		1145	1151	7	Staple Nick	Scaffold DX2
rPB66	1148	G		1145	1151	7	Staple Nick	Scaffold DX2
rPB66	1149	C	0.0102832	1145	1151	7	Staple Nick	Scaffold DX2
rPB66	1150	G		1145	1151	7	Staple Nick	Scaffold DX2
rPB66	1151	T		1145	1151	7	Staple Nick	Scaffold DX2
rPB66	1152	T		1152	1170	19	Scaffold DX2	Staple DX1
rPB66	1153	G		1152	1170	19	Scaffold DX2	Staple DX1
rPB66	1154	T		1152	1170	19	Scaffold DX2	Staple DX1
rPB66	1155	T		1152	1170	19	Scaffold DX2	Staple DX1
rPB66	1156	G		1152	1170	19	Scaffold DX2	Staple DX1
rPB66	1157	G		1152	1170	19	Scaffold DX2	Staple DX1
rPB66	1158	G		1152	1170	19	Scaffold DX2	Staple DX1
rPB66	1159	T		1152	1170	19	Scaffold DX2	Staple DX1
rPB66	1160	A	0.00660049	1152	1170	19	Scaffold DX2	Staple DX1
rPB66	1161	G		1152	1170	19	Scaffold DX2	Staple DX1
rPB66	1162	G		1152	1170	19	Scaffold DX2	Staple DX1
rPB66	1163	G		1152	1170	19	Scaffold DX2	Staple DX1
rPB66	1164	G		1152	1170	19	Scaffold DX2	Staple DX1
rPB66	1165	A	0.0159488	1152	1170	19	Scaffold DX2	Staple DX1
rPB66	1166	G		1152	1170	19	Scaffold DX2	Staple DX1
rPB66	1167	C	0.00454669	1152	1170	19	Scaffold DX2	Staple DX1
rPB66	1168	G		1152	1170	19	Scaffold DX2	Staple DX1
rPB66	1169	T		1152	1170	19	Scaffold DX2	Staple DX1
rPB66	1170	T		1152	1170	19	Scaffold DX2	Staple DX1
rPB66	1171	C	0.00810188	1171	1179	9	Staple Single Term	Vertex
rPB66	1172	T		1171	1179	9	Staple Single Term	Vertex
rPB66	1173	G		1171	1179	9	Staple Single Term	Vertex
rPB66	1174	T		1171	1179	9	Staple Single Term	Vertex
rPB66	1175	A	0.00699708	1171	1179	9	Staple Single Term	Vertex
rPB66	1176	A	0.0169545	1171	1179	9	Staple Single Term	Vertex
rPB66	1177	G		1171	1179	9	Staple Single Term	Vertex
rPB66	1178	C	0.00245039	1171	1179	9	Staple Single Term	Vertex
rPB66	1179	C	0.00399429	1171	1179	9	Staple Single Term	Vertex
rPB66	1180	T		1180	1192	13	Vertex	Staple DX2
rPB66	1181	G		1180	1192	13	Vertex	Staple DX2
rPB66	1182	C	0.0152548	1180	1192	13	Vertex	Staple DX2
rPB66	1183	G		1180	1192	13	Vertex	Staple DX2
rPB66	1184	A	0.0109914	1180	1192	13	Vertex	Staple DX2
rPB66	1185	A	0.0100849	1180	1192	13	Vertex	Staple DX2
rPB66	1186	G		1180	1192	13	Vertex	Staple DX2
rPB66	1187	G		1180	1192	13	Vertex	Staple DX2
rPB66	1188	T		1180	1192	13	Vertex	Staple DX2
rPB66	1189	G		1180	1192	13	Vertex	Staple DX2
rPB66	1190	T		1180	1192	13	Vertex	Staple DX2
rPB66	1191	G		1180	1192	13	Vertex	Staple DX2
rPB66	1192	C	0.00239374	1180	1192	13	Vertex	Staple DX2
rPB66	1193	T		1193	1203	11	Staple DX2	Staple Nick
rPB66	1194	G		1193	1203	11	Staple DX2	Staple Nick
rPB66	1195	T		1193	1203	11	Staple DX2	Staple Nick
rPB66	1196	G		1193	1203	11	Staple DX2	Staple Nick
rPB66	1197	A	0.0184417	1193	1203	11	Staple DX2	Staple Nick
rPB66	1198	G		1193	1203	11	Staple DX2	Staple Nick
rPB66	1199	G		1193	1203	11	Staple DX2	Staple Nick
rPB66	1200	C	0.0116146	1193	1203	11	Staple DX2	Staple Nick
rPB66	1201	A	0.00970243	1193	1203	11	Staple DX2	Staple Nick
rPB66	1202	T		1193	1203	11	Staple DX2	Staple Nick
rPB66	1203	G		1193	1203	11	Staple DX2	Staple Nick
rPB66	1204	C	0.00362602	1204	1214	11	Staple Nick	Staple DX2
rPB66	1205	T		1204	1214	11	Staple Nick	Staple DX2
rPB66	1206	G		1204	1214	11	Staple Nick	Staple DX2
rPB66	1207	G		1204	1214	11	Staple Nick	Staple DX2
rPB66	1208	A	0.0152973	1204	1214	11	Staple Nick	Staple DX2
rPB66	1209	G		1204	1214	11	Staple Nick	Staple DX2
rPB66	1210	G		1204	1214	11	Staple Nick	Staple DX2
rPB66	1211	T		1204	1214	11	Staple Nick	Staple DX2
rPB66	1212	A	0.0063597	1204	1214	11	Staple Nick	Staple DX2
rPB66	1213	T		1204	1214	11	Staple Nick	Staple DX2
rPB66	1214	C	0.00274784	1204	1214	11	Staple Nick	Staple DX2
rPB66	1215	A	0.0119545	1215	1225	11	Staple DX2	Staple Nick
rPB66	1216	G		1215	1225	11	Staple DX2	Staple Nick
rPB66	1217	A	0.0109914	1215	1225	11	Staple DX2	Staple Nick
rPB66	1218	A	0.0112746	1215	1225	11	Staple DX2	Staple Nick
rPB66	1219	G		1215	1225	11	Staple DX2	Staple Nick
rPB66	1220	T		1215	1225	11	Staple DX2	Staple Nick
rPB66	1221	G		1215	1225	11	Staple DX2	Staple Nick
rPB66	1222	C	0.0078965	1215	1225	11	Staple DX2	Staple Nick
rPB66	1223	G		1215	1225	11	Staple DX2	Staple Nick
rPB66	1224	A	0.01398	1215	1225	11	Staple DX2	Staple Nick
rPB66	1225	A	0.021664	1215	1225	11	Staple DX2	Staple Nick
rPB66	1226	T		1226	1236	11	Staple Nick	Staple DX2
rPB66	1227	G		1226	1236	11	Staple Nick	Staple DX2
rPB66	1228	C	0.0110055	1226	1236	11	Staple Nick	Staple DX2
rPB66	1229	T		1226	1236	11	Staple Nick	Staple DX2
rPB66	1230	G		1226	1236	11	Staple Nick	Staple DX2
rPB66	1231	A	0.0250209	1226	1236	11	Staple Nick	Staple DX2
rPB66	1232	C	0.00463875	1226	1236	11	Staple Nick	Staple DX2
rPB66	1233	A	0.00929167	1226	1236	11	Staple Nick	Staple DX2
rPB66	1234	T		1226	1236	11	Staple Nick	Staple DX2
rPB66	1235	A	0.00922085	1226	1236	11	Staple Nick	Staple DX2
rPB66	1236	A	0.0202618	1226	1236	11	Staple Nick	Staple DX2
rPB66	1237	G		1237	1245	9	Staple DX2	Vertex
rPB66	1238	T		1237	1245	9	Staple DX2	Vertex
rPB66	1239	A	0.00572231	1237	1245	9	Staple DX2	Vertex
rPB66	1240	A	0.0160196	1237	1245	9	Staple DX2	Vertex
rPB66	1241	C	0.0042634	1237	1245	9	Staple DX2	Vertex
rPB66	1242	G		1237	1245	9	Staple DX2	Vertex
rPB66	1243	A	0.0183992	1237	1245	9	Staple DX2	Vertex
rPB66	1244	T		1237	1245	9	Staple DX2	Vertex
rPB66	1245	A	0.0287461	1237	1245	9	Staple DX2	Vertex
rPB66	1246	A	0.0128398	1246	1258	13	Vertex	Staple Single Term
rPB66	1247	A	0.0240082	1246	1258	13	Vertex	Staple Single Term
rPB66	1248	G		1246	1258	13	Vertex	Staple Single Term
rPB66	1249	C	0.00385973	1246	1258	13	Vertex	Staple Single Term
rPB66	1250	G		1246	1258	13	Vertex	Staple Single Term
rPB66	1251	G		1246	1258	13	Vertex	Staple Single Term
rPB66	1252	G		1246	1258	13	Vertex	Staple Single Term
rPB66	1253	T		1246	1258	13	Vertex	Staple Single Term
rPB66	1254	G		1246	1258	13	Vertex	Staple Single Term
rPB66	1255	A	0.0136117	1246	1258	13	Vertex	Staple Single Term
rPB66	1256	A	0.00875343	1246	1258	13	Vertex	Staple Single Term
rPB66	1257	A	0.0129531	1246	1258	13	Vertex	Staple Single Term
rPB66	1258	A	0.0239374	1246	1258	13	Vertex	Staple Single Term
rPB66	1259	G		1259	1280	22	Staple DX1	Staple DX2
rPB66	1260	C	0.00183426	1259	1280	22	Staple DX1	Staple DX2
rPB66	1261	C	0.00415717	1259	1280	22	Staple DX1	Staple DX2
rPB66	1262	C	0.00125353	1259	1280	22	Staple DX1	Staple DX2
rPB66	1263	G		1259	1280	22	Staple DX1	Staple DX2
rPB66	1264	C	0.00212462	1259	1280	22	Staple DX1	Staple DX2
rPB66	1265	T		1259	1280	22	Staple DX1	Staple DX2
rPB66	1266	C	0.00230875	1259	1280	22	Staple DX1	Staple DX2
rPB66	1267	G		1259	1280	22	Staple DX1	Staple DX2
rPB66	1268	C	0.00273368	1259	1280	22	Staple DX1	Staple DX2
rPB66	1269	C	0.00262745	1259	1280	22	Staple DX1	Staple DX2
rPB66	1270	G		1259	1280	22	Staple DX1	Staple DX2
rPB66	1271	G		1259	1280	22	Staple DX1	Staple DX2
rPB66	1272	A	0.0108356	1259	1280	22	Staple DX1	Staple DX2
rPB66	1273	A	0.00906504	1259	1280	22	Staple DX1	Staple DX2
rPB66	1274	G		1259	1280	22	Staple DX1	Staple DX2
rPB66	1275	A	0.0210267	1259	1280	22	Staple DX1	Staple DX2
rPB66	1276	C	0.0016997	1259	1280	22	Staple DX1	Staple DX2
rPB66	1277	C	0.00366143	1259	1280	22	Staple DX1	Staple DX2
rPB66	1278	A	0.00878176	1259	1280	22	Staple DX1	Staple DX2
rPB66	1279	A	0.014929	1259	1280	22	Staple DX1	Staple DX2
rPB66	1280	G		1259	1280	22	Staple DX1	Staple DX2
rPB66	1281	G		1281	1302	22	Staple DX2	Staple DX2
rPB66	1282	G		1281	1302	22	Staple DX2	Staple DX2
rPB66	1283	T		1281	1302	22	Staple DX2	Staple DX2
rPB66	1284	T		1281	1302	22	Staple DX2	Staple DX2
rPB66	1285	C	0.00215295	1281	1302	22	Staple DX2	Staple DX2
rPB66	1286	C	0.00126769	1281	1302	22	Staple DX2	Staple DX2
rPB66	1287	T		1281	1302	22	Staple DX2	Staple DX2
rPB66	1288	G		1281	1302	22	Staple DX2	Staple DX2
rPB66	1289	T		1281	1302	22	Staple DX2	Staple DX2
rPB66	1290	C	0.00124644	1281	1302	22	Staple DX2	Staple DX2
rPB66	1291	C	0.00148723	1281	1302	22	Staple DX2	Staple DX2
rPB66	1292	A	0.00719538	1281	1302	22	Staple DX2	Staple DX2
rPB66	1293	A	0.0103965	1281	1302	22	Staple DX2	Staple DX2
rPB66	1294	C	0.00247872	1281	1302	22	Staple DX2	Staple DX2
rPB66	1295	G		1281	1302	22	Staple DX2	Staple DX2
rPB66	1296	T		1281	1302	22	Staple DX2	Staple DX2
rPB66	1297	T		1281	1302	22	Staple DX2	Staple DX2
rPB66	1298	A	0.00396596	1281	1302	22	Staple DX2	Staple DX2
rPB66	1299	A	0.00838517	1281	1302	22	Staple DX2	Staple DX2
rPB66	1300	T		1281	1302	22	Staple DX2	Staple DX2
rPB66	1301	C	0.00420675	1281	1302	22	Staple DX2	Staple DX2
rPB66	1302	G		1281	1302	22	Staple DX2	Staple DX2
rPB66	1303	G		1303	1311	9	Staple DX2	Vertex
rPB66	1304	G		1303	1311	9	Staple DX2	Vertex
rPB66	1305	G		1303	1311	9	Staple DX2	Vertex
rPB66	1306	C	0.00270535	1303	1311	9	Staple DX2	Vertex
rPB66	1307	A	0.00491495	1303	1311	9	Staple DX2	Vertex
rPB66	1308	G		1303	1311	9	Staple DX2	Vertex
rPB66	1309	G		1303	1311	9	Staple DX2	Vertex
rPB66	1310	G		1303	1311	9	Staple DX2	Vertex
rPB66	1311	T		1303	1311	9	Staple DX2	Vertex
rPB66	1312	G		1312	1324	13	Vertex	Staple Single Term
rPB66	1313	A	0.0137959	1312	1324	13	Vertex	Staple Single Term
rPB66	1314	G		1312	1324	13	Vertex	Staple Single Term
rPB66	1315	T		1312	1324	13	Vertex	Staple Single Term
rPB66	1316	C	0.00606225	1312	1324	13	Vertex	Staple Single Term
rPB66	1317	G		1312	1324	13	Vertex	Staple Single Term
rPB66	1318	A	0.025283	1312	1324	13	Vertex	Staple Single Term
rPB66	1319	C	0.00252122	1312	1324	13	Vertex	Staple Single Term
rPB66	1320	C	0.0035127	1312	1324	13	Vertex	Staple Single Term
rPB66	1321	C	0.00314444	1312	1324	13	Vertex	Staple Single Term
rPB66	1322	C	0.00184134	1312	1324	13	Vertex	Staple Single Term
rPB66	1323	T		1312	1324	13	Vertex	Staple Single Term
rPB66	1324	A	0.0617839	1312	1324	13	Vertex	Staple Single Term
rPB66	1325	A	0.0241498	1325	1335	11	Staple DX1	Staple Single Term
rPB66	1326	G		1325	1335	11	Staple DX1	Staple Single Term
rPB66	1327	G		1325	1335	11	Staple DX1	Staple Single Term
rPB66	1328	C	0.00226626	1325	1335	11	Staple DX1	Staple Single Term
rPB66	1329	G		1325	1335	11	Staple DX1	Staple Single Term
rPB66	1330	A	0.0142774	1325	1335	11	Staple DX1	Staple Single Term
rPB66	1331	G		1325	1335	11	Staple DX1	Staple Single Term
rPB66	1332	G		1325	1335	11	Staple DX1	Staple Single Term
rPB66	1333	C	0.00305945	1325	1335	11	Staple DX1	Staple Single Term
rPB66	1334	C	0.00354103	1325	1335	11	Staple DX1	Staple Single Term
rPB66	1335	G		1325	1335	11	Staple DX1	Staple Single Term
rPB66	1336	A	0.0347021	1336	1343	8	Staple DX1	Staple Nick
rPB66	1337	A	0.00862596	1336	1343	8	Staple DX1	Staple Nick
rPB66	1338	A	0.0103823	1336	1343	8	Staple DX1	Staple Nick
rPB66	1339	G		1336	1343	8	Staple DX1	Staple Nick
rPB66	1340	G		1336	1343	8	Staple DX1	Staple Nick
rPB66	1341	C	0.00314444	1336	1343	8	Staple DX1	Staple Nick
rPB66	1342	G		1336	1343	8	Staple DX1	Staple Nick
rPB66	1343	T		1336	1343	8	Staple DX1	Staple Nick
rPB66	1344	A	0.0830301	1344	1349	6	Staple Nick	Scaffold DX2
rPB66	1345	G		1344	1349	6	Staple Nick	Scaffold DX2
rPB66	1346	T		1344	1349	6	Staple Nick	Scaffold DX2
rPB66	1347	C	0.0314585	1344	1349	6	Staple Nick	Scaffold DX2
rPB66	1348	G		1344	1349	6	Staple Nick	Scaffold DX2
rPB66	1349	A	0.0470674	1344	1349	6	Staple Nick	Scaffold DX2
rPB66	1350	T		1350	1367	18	Scaffold DX2	Staple DX1
rPB66	1351	G		1350	1367	18	Scaffold DX2	Staple DX1
rPB66	1352	G		1350	1367	18	Scaffold DX2	Staple DX1
rPB66	1353	G		1350	1367	18	Scaffold DX2	Staple DX1
rPB66	1354	A	0.00774778	1350	1367	18	Scaffold DX2	Staple DX1
rPB66	1355	A	0.0126627	1350	1367	18	Scaffold DX2	Staple DX1
rPB66	1356	A	0.0131585	1350	1367	18	Scaffold DX2	Staple DX1
rPB66	1357	C	0.00203963	1350	1367	18	Scaffold DX2	Staple DX1
rPB66	1358	A	0.0225068	1350	1367	18	Scaffold DX2	Staple DX1
rPB66	1359	G		1350	1367	18	Scaffold DX2	Staple DX1
rPB66	1360	G		1350	1367	18	Scaffold DX2	Staple DX1
rPB66	1361	T		1350	1367	18	Scaffold DX2	Staple DX1
rPB66	1362	T		1350	1367	18	Scaffold DX2	Staple DX1
rPB66	1363	A	0.00495745	1350	1367	18	Scaffold DX2	Staple DX1
rPB66	1364	A	0.00620389	1350	1367	18	Scaffold DX2	Staple DX1
rPB66	1365	T		1350	1367	18	Scaffold DX2	Staple DX1
rPB66	1366	A	0.0103965	1350	1367	18	Scaffold DX2	Staple DX1
rPB66	1367	T		1350	1367	18	Scaffold DX2	Staple DX1
rPB66	1368	T		1368	1378	11	Staple Single Term	Staple DX1
rPB66	1369	C	0.00222377	1368	1378	11	Staple Single Term	Staple DX1
rPB66	1370	C	0.00123228	1368	1378	11	Staple Single Term	Staple DX1
rPB66	1371	T		1368	1378	11	Staple Single Term	Staple DX1
rPB66	1372	G		1368	1378	11	Staple Single Term	Staple DX1
rPB66	1373	T		1368	1378	11	Staple Single Term	Staple DX1
rPB66	1374	A	0.00958912	1368	1378	11	Staple Single Term	Staple DX1
rPB66	1375	C	0.00321526	1368	1378	11	Staple Single Term	Staple DX1
rPB66	1376	T		1368	1378	11	Staple Single Term	Staple DX1
rPB66	1377	T		1368	1378	11	Staple Single Term	Staple DX1
rPB66	1378	G		1368	1378	11	Staple Single Term	Staple DX1
rPB66	1379	G		1379	1387	9	Staple Single Term	Vertex
rPB66	1380	T		1379	1387	9	Staple Single Term	Vertex
rPB66	1381	G		1379	1387	9	Staple Single Term	Vertex
rPB66	1382	T		1379	1387	9	Staple Single Term	Vertex
rPB66	1383	T		1379	1387	9	Staple Single Term	Vertex
rPB66	1384	A	0.0225918	1379	1387	9	Staple Single Term	Vertex
rPB66	1385	C	0.0170961	1379	1387	9	Staple Single Term	Vertex
rPB66	1386	T		1379	1387	9	Staple Single Term	Vertex
rPB66	1387	G		1379	1387	9	Staple Single Term	Vertex
rPB66	1388	C	0.0125777	1388	1400	13	Vertex	Staple DX2
rPB66	1389	G		1388	1400	13	Vertex	Staple DX2
rPB66	1390	A	0.00723787	1388	1400	13	Vertex	Staple DX2
rPB66	1391	A	0.0116854	1388	1400	13	Vertex	Staple DX2
rPB66	1392	G		1388	1400	13	Vertex	Staple DX2
rPB66	1393	G		1388	1400	13	Vertex	Staple DX2
rPB66	1394	G		1388	1400	13	Vertex	Staple DX2
rPB66	1395	G		1388	1400	13	Vertex	Staple DX2
rPB66	1396	G		1388	1400	13	Vertex	Staple DX2
rPB66	1397	G		1388	1400	13	Vertex	Staple DX2
rPB66	1398	A	0.017691	1388	1400	13	Vertex	Staple DX2
rPB66	1399	C	0.0022521	1388	1400	13	Vertex	Staple DX2
rPB66	1400	G		1388	1400	13	Vertex	Staple DX2
rPB66	1401	G		1401	1408	8	Staple DX2	Staple Nick
rPB66	1402	A	0.0142774	1401	1408	8	Staple DX2	Staple Nick
rPB66	1403	G		1401	1408	8	Staple DX2	Staple Nick
rPB66	1404	A	0.0140083	1401	1408	8	Staple DX2	Staple Nick
rPB66	1405	A	0.0136684	1401	1408	8	Staple DX2	Staple Nick
rPB66	1406	G		1401	1408	8	Staple DX2	Staple Nick
rPB66	1407	G		1401	1408	8	Staple DX2	Staple Nick
rPB66	1408	C	0.0165579	1401	1408	8	Staple DX2	Staple Nick
rPB66	1409	T		1409	1415	7	Staple Nick	Scaffold DX2
rPB66	1410	A	0.0186117	1409	1415	7	Staple Nick	Scaffold DX2
rPB66	1411	T		1409	1415	7	Staple Nick	Scaffold DX2
rPB66	1412	G		1409	1415	7	Staple Nick	Scaffold DX2
rPB66	1413	T		1409	1415	7	Staple Nick	Scaffold DX2
rPB66	1414	T		1409	1415	7	Staple Nick	Scaffold DX2
rPB66	1415	G		1409	1415	7	Staple Nick	Scaffold DX2
rPB66	1416	G		1416	1434	19	Scaffold DX2	Staple DX2
rPB66	1417	C	0.00368267	1416	1434	19	Scaffold DX2	Staple DX2
rPB66	1418	C	0.0022096	1416	1434	19	Scaffold DX2	Staple DX2
rPB66	1419	G		1416	1434	19	Scaffold DX2	Staple DX2
rPB66	1420	G		1416	1434	19	Scaffold DX2	Staple DX2
rPB66	1421	G		1416	1434	19	Scaffold DX2	Staple DX2
rPB66	1422	C	0.00495745	1416	1434	19	Scaffold DX2	Staple DX2
rPB66	1423	G		1416	1434	19	Scaffold DX2	Staple DX2
rPB66	1424	A	0.0110905	1416	1434	19	Scaffold DX2	Staple DX2
rPB66	1425	C	0.00223793	1416	1434	19	Scaffold DX2	Staple DX2
rPB66	1426	G		1416	1434	19	Scaffold DX2	Staple DX2
rPB66	1427	G		1416	1434	19	Scaffold DX2	Staple DX2
rPB66	1428	T		1416	1434	19	Scaffold DX2	Staple DX2
rPB66	1429	T		1416	1434	19	Scaffold DX2	Staple DX2
rPB66	1430	G		1416	1434	19	Scaffold DX2	Staple DX2
rPB66	1431	T		1416	1434	19	Scaffold DX2	Staple DX2
rPB66	1432	C	0.00123228	1416	1434	19	Scaffold DX2	Staple DX2
rPB66	1433	C	0.00320109	1416	1434	19	Scaffold DX2	Staple DX2
rPB66	1434	C	0.00320109	1416	1434	19	Scaffold DX2	Staple DX2
rPB66	1435	G		1435	1443	9	Staple DX2	Vertex
rPB66	1436	G		1435	1443	9	Staple DX2	Vertex
rPB66	1437	T		1435	1443	9	Staple DX2	Vertex
rPB66	1438	T		1435	1443	9	Staple DX2	Vertex
rPB66	1439	T		1435	1443	9	Staple DX2	Vertex
rPB66	1440	A	0.00373933	1435	1443	9	Staple DX2	Vertex
rPB66	1441	A	0.0131018	1435	1443	9	Staple DX2	Vertex
rPB66	1442	G		1435	1443	9	Staple DX2	Vertex
rPB66	1443	C	0.00818687	1435	1443	9	Staple DX2	Vertex
rPB66	1444	G		1444	1456	13	Vertex	Staple Single Term
rPB66	1445	T		1444	1456	13	Vertex	Staple Single Term
rPB66	1446	G		1444	1456	13	Vertex	Staple Single Term
rPB66	1447	T		1444	1456	13	Vertex	Staple Single Term
rPB66	1448	A	0.00810188	1444	1456	13	Vertex	Staple Single Term
rPB66	1449	G		1444	1456	13	Vertex	Staple Single Term
rPB66	1450	G		1444	1456	13	Vertex	Staple Single Term
rPB66	1451	C	0.00172802	1444	1456	13	Vertex	Staple Single Term
rPB66	1452	T		1444	1456	13	Vertex	Staple Single Term
rPB66	1453	G		1444	1456	13	Vertex	Staple Single Term
rPB66	1454	G		1444	1456	13	Vertex	Staple Single Term
rPB66	1455	T		1444	1456	13	Vertex	Staple Single Term
rPB66	1456	T		1444	1456	13	Vertex	Staple Single Term
rPB66	1457	T		1457	1464	8	Staple DX1	Staple Nick
rPB66	1458	T		1457	1464	8	Staple DX1	Staple Nick
rPB66	1459	C	0.0080169	1457	1464	8	Staple DX1	Staple Nick
rPB66	1460	C	0.00677046	1457	1464	8	Staple DX1	Staple Nick
rPB66	1461	A	0.0233991	1457	1464	8	Staple DX1	Staple Nick
rPB66	1462	G		1457	1464	8	Staple DX1	Staple Nick
rPB66	1463	G		1457	1464	8	Staple DX1	Staple Nick
rPB66	1464	C	0.0223085	1457	1464	8	Staple DX1	Staple Nick
rPB66	1465	A	0.0214445	1465	1471	7	Staple Nick	Scaffold DX2
rPB66	1466	A	0.0219544	1465	1471	7	Staple Nick	Scaffold DX2
rPB66	1467	A	0.0152264	1465	1471	7	Staple Nick	Scaffold DX2
rPB66	1468	T		1465	1471	7	Staple Nick	Scaffold DX2
rPB66	1469	C	0.0167987	1465	1471	7	Staple Nick	Scaffold DX2
rPB66	1470	C	0.0169261	1465	1471	7	Staple Nick	Scaffold DX2
rPB66	1471	G		1465	1471	7	Staple Nick	Scaffold DX2
rPB66	1472	G		1472	1490	19	Scaffold DX2	Staple DX1
rPB66	1473	A	0.0118554	1472	1490	19	Scaffold DX2	Staple DX1
rPB66	1474	A	0.0035127	1472	1490	19	Scaffold DX2	Staple DX1
rPB66	1475	A	0.00900839	1472	1490	19	Scaffold DX2	Staple DX1
rPB66	1476	A	0.0117987	1472	1490	19	Scaffold DX2	Staple DX1
rPB66	1477	T		1472	1490	19	Scaffold DX2	Staple DX1
rPB66	1478	C	0.000764863	1472	1490	19	Scaffold DX2	Staple DX1
rPB66	1479	A	0.00875343	1472	1490	19	Scaffold DX2	Staple DX1
rPB66	1480	A	0.0143483	1472	1490	19	Scaffold DX2	Staple DX1
rPB66	1481	G		1472	1490	19	Scaffold DX2	Staple DX1
rPB66	1482	G		1472	1490	19	Scaffold DX2	Staple DX1
rPB66	1483	C	0.0022521	1472	1490	19	Scaffold DX2	Staple DX1
rPB66	1484	T		1472	1490	19	Scaffold DX2	Staple DX1
rPB66	1485	G		1472	1490	19	Scaffold DX2	Staple DX1
rPB66	1486	A	0.0160621	1472	1490	19	Scaffold DX2	Staple DX1
rPB66	1487	G		1472	1490	19	Scaffold DX2	Staple DX1
rPB66	1488	G		1472	1490	19	Scaffold DX2	Staple DX1
rPB66	1489	C	0.00793191	1472	1490	19	Scaffold DX2	Staple DX1
rPB66	1490	G		1472	1490	19	Scaffold DX2	Staple DX1
rPB66	1491	T		1491	1499	9	Staple Single Term	Vertex
rPB66	1492	G		1491	1499	9	Staple Single Term	Vertex
rPB66	1493	A	0.0268694	1491	1499	9	Staple Single Term	Vertex
rPB66	1494	T		1491	1499	9	Staple Single Term	Vertex
rPB66	1495	G		1491	1499	9	Staple Single Term	Vertex
rPB66	1496	A	0.0209346	1491	1499	9	Staple Single Term	Vertex
rPB66	1497	C	0.0102123	1491	1499	9	Staple Single Term	Vertex
rPB66	1498	G		1491	1499	9	Staple Single Term	Vertex
rPB66	1499	A	0.0373933	1491	1499	9	Staple Single Term	Vertex
rPB66	1500	G		1500	1512	13	Vertex	Staple DX2
rPB66	1501	G		1500	1512	13	Vertex	Staple DX2
rPB66	1502	C	0.00256371	1500	1512	13	Vertex	Staple DX2
rPB66	1503	A	0.027011	1500	1512	13	Vertex	Staple DX2
rPB66	1504	C	0.00253538	1500	1512	13	Vertex	Staple DX2
rPB66	1505	T		1500	1512	13	Vertex	Staple DX2
rPB66	1506	A	0.00980158	1500	1512	13	Vertex	Staple DX2
rPB66	1507	C	0.00444754	1500	1512	13	Vertex	Staple DX2
rPB66	1508	G		1500	1512	13	Vertex	Staple DX2
rPB66	1509	G		1500	1512	13	Vertex	Staple DX2
rPB66	1510	T		1500	1512	13	Vertex	Staple DX2
rPB66	1511	G		1500	1512	13	Vertex	Staple DX2
rPB66	1512	C	0.00321526	1500	1512	13	Vertex	Staple DX2
rPB66	1513	T		1513	1523	11	Staple DX2	Staple Nick
rPB66	1514	G		1513	1523	11	Staple DX2	Staple Nick
rPB66	1515	A	0.0116712	1513	1523	11	Staple DX2	Staple Nick
rPB66	1516	A	0.0119545	1513	1523	11	Staple DX2	Staple Nick
rPB66	1517	G		1513	1523	11	Staple DX2	Staple Nick
rPB66	1518	C	0.00202547	1513	1523	11	Staple DX2	Staple Nick
rPB66	1519	A	0.0078186	1513	1523	11	Staple DX2	Staple Nick
rPB66	1520	A	0.0153822	1513	1523	11	Staple DX2	Staple Nick
rPB66	1521	C	0.00257787	1513	1523	11	Staple DX2	Staple Nick
rPB66	1522	A	0.00796024	1513	1523	11	Staple DX2	Staple Nick
rPB66	1523	A	0.0205097	1513	1523	11	Staple DX2	Staple Nick
rPB66	1524	A	0.0206088	1524	1534	11	Staple Nick	Staple DX2
rPB66	1525	T		1524	1534	11	Staple Nick	Staple DX2
rPB66	1526	G		1524	1534	11	Staple Nick	Staple DX2
rPB66	1527	C	0.00449003	1524	1534	11	Staple Nick	Staple DX2
rPB66	1528	C	0.00320109	1524	1534	11	Staple Nick	Staple DX2
rPB66	1529	C	0.00123228	1524	1534	11	Staple Nick	Staple DX2
rPB66	1530	T		1524	1534	11	Staple Nick	Staple DX2
rPB66	1531	G		1524	1534	11	Staple Nick	Staple DX2
rPB66	1532	C	0.00171386	1524	1534	11	Staple Nick	Staple DX2
rPB66	1533	T		1524	1534	11	Staple Nick	Staple DX2
rPB66	1534	T		1524	1534	11	Staple Nick	Staple DX2
rPB66	1535	C	0.00148723	1535	1545	11	Staple DX2	Staple Nick
rPB66	1536	C	0.00222377	1535	1545	11	Staple DX2	Staple Nick
rPB66	1537	A	0.0118695	1535	1545	11	Staple DX2	Staple Nick
rPB66	1538	G		1535	1545	11	Staple DX2	Staple Nick
rPB66	1539	G		1535	1545	11	Staple DX2	Staple Nick
rPB66	1540	A	0.00834267	1535	1545	11	Staple DX2	Staple Nick
rPB66	1541	A	0.00752115	1535	1545	11	Staple DX2	Staple Nick
rPB66	1542	A	0.0100424	1535	1545	11	Staple DX2	Staple Nick
rPB66	1543	A	0.0133284	1535	1545	11	Staple DX2	Staple Nick
rPB66	1544	G		1535	1545	11	Staple DX2	Staple Nick
rPB66	1545	C	0.00475915	1535	1545	11	Staple DX2	Staple Nick
rPB66	1546	C	0.00473082	1546	1556	11	Staple Nick	Staple DX1
rPB66	1547	T		1546	1556	11	Staple Nick	Staple DX1
rPB66	1548	C	0.00325775	1546	1556	11	Staple Nick	Staple DX1
rPB66	1549	T		1546	1556	11	Staple Nick	Staple DX1
rPB66	1550	A	0.00473082	1546	1556	11	Staple Nick	Staple DX1
rPB66	1551	A	0.0151981	1546	1556	11	Staple Nick	Staple DX1
rPB66	1552	G		1546	1556	11	Staple Nick	Staple DX1
rPB66	1553	C	0.00453252	1546	1556	11	Staple Nick	Staple DX1
rPB66	1554	A	0.0105664	1546	1556	11	Staple Nick	Staple DX1
rPB66	1555	T		1546	1556	11	Staple Nick	Staple DX1
rPB66	1556	C	0.00689793	1546	1556	11	Staple Nick	Staple DX1
rPB66	1557	A	0.0431864	1557	1565	9	Staple Single Term	Vertex
rPB66	1558	G		1557	1565	9	Staple Single Term	Vertex
rPB66	1559	G		1557	1565	9	Staple Single Term	Vertex
rPB66	1560	T		1557	1565	9	Staple Single Term	Vertex
rPB66	1561	A	0.00508492	1557	1565	9	Staple Single Term	Vertex
rPB66	1562	A	0.0161613	1557	1565	9	Staple Single Term	Vertex
rPB66	1563	C	0.00665714	1557	1565	9	Staple Single Term	Vertex
rPB66	1564	A	0.0306087	1557	1565	9	Staple Single Term	Vertex
rPB66	1565	T		1557	1565	9	Staple Single Term	Vertex
rPB66	1566	C	0.00998571	1566	1578	13	Vertex	Staple DX2
rPB66	1567	A	0.00740784	1566	1578	13	Vertex	Staple DX2
rPB66	1568	A	0.00600559	1566	1578	13	Vertex	Staple DX2
rPB66	1569	A	0.0107364	1566	1578	13	Vertex	Staple DX2
rPB66	1570	T		1566	1578	13	Vertex	Staple DX2
rPB66	1571	C	0.00199714	1566	1578	13	Vertex	Staple DX2
rPB66	1572	G		1566	1578	13	Vertex	Staple DX2
rPB66	1573	T		1566	1578	13	Vertex	Staple DX2
rPB66	1574	A	0.00739368	1566	1578	13	Vertex	Staple DX2
rPB66	1575	C	0.000991489	1566	1578	13	Vertex	Staple DX2
rPB66	1576	C	0.00174219	1566	1578	13	Vertex	Staple DX2
rPB66	1577	C	0.00124644	1566	1578	13	Vertex	Staple DX2
rPB66	1578	C	0.0022521	1566	1578	13	Vertex	Staple DX2
rPB66	1579	A	0.00399429	1579	1600	22	Staple DX2	Staple DX2
rPB66	1580	A	0.00696875	1579	1600	22	Staple DX2	Staple DX2
rPB66	1581	A	0.010184	1579	1600	22	Staple DX2	Staple DX2
rPB66	1582	C	0.00152973	1579	1600	22	Staple DX2	Staple DX2
rPB66	1583	C	0.00279033	1579	1600	22	Staple DX2	Staple DX2
rPB66	1584	G		1579	1600	22	Staple DX2	Staple DX2
rPB66	1585	A	0.025198	1579	1600	22	Staple DX2	Staple DX2
rPB66	1586	C	0.00433422	1579	1600	22	Staple DX2	Staple DX2
rPB66	1587	A	0.0138808	1579	1600	22	Staple DX2	Staple DX2
rPB66	1588	C	0.00229459	1579	1600	22	Staple DX2	Staple DX2
rPB66	1589	A	0.00970243	1579	1600	22	Staple DX2	Staple DX2
rPB66	1590	G		1579	1600	22	Staple DX2	Staple DX2
rPB66	1591	G		1579	1600	22	Staple DX2	Staple DX2
rPB66	1592	T		1579	1600	22	Staple DX2	Staple DX2
rPB66	1593	G		1579	1600	22	Staple DX2	Staple DX2
rPB66	1594	G		1579	1600	22	Staple DX2	Staple DX2
rPB66	1595	T		1579	1600	22	Staple DX2	Staple DX2
rPB66	1596	C	0.00247164	1579	1600	22	Staple DX2	Staple DX2
rPB66	1597	A	0.00682711	1579	1600	22	Staple DX2	Staple DX2
rPB66	1598	G		1579	1600	22	Staple DX2	Staple DX2
rPB66	1599	G		1579	1600	22	Staple DX2	Staple DX2
rPB66	1600	T		1579	1600	22	Staple DX2	Staple DX2
rPB66	1601	A	0.00851264	1601	1622	22	Staple DX2	Staple DX2
rPB66	1602	G		1601	1622	22	Staple DX2	Staple DX2
rPB66	1603	A	0.0164446	1601	1622	22	Staple DX2	Staple DX2
rPB66	1604	G		1601	1622	22	Staple DX2	Staple DX2
rPB66	1605	A	0.0151131	1601	1622	22	Staple DX2	Staple DX2
rPB66	1606	A	0.00760614	1601	1622	22	Staple DX2	Staple DX2
rPB66	1607	T		1601	1622	22	Staple DX2	Staple DX2
rPB66	1608	A	0.0084914	1601	1622	22	Staple DX2	Staple DX2
rPB66	1609	C	0.00233708	1601	1622	22	Staple DX2	Staple DX2
rPB66	1610	C	0.0026062	1601	1622	22	Staple DX2	Staple DX2
rPB66	1611	A	0.00851264	1601	1622	22	Staple DX2	Staple DX2
rPB66	1612	A	0.0115579	1601	1622	22	Staple DX2	Staple DX2
rPB66	1613	G		1601	1622	22	Staple DX2	Staple DX2
rPB66	1614	G		1601	1622	22	Staple DX2	Staple DX2
rPB66	1615	C	0.00388097	1601	1622	22	Staple DX2	Staple DX2
rPB66	1616	G		1601	1622	22	Staple DX2	Staple DX2
rPB66	1617	C	0.00204672	1601	1622	22	Staple DX2	Staple DX2
rPB66	1618	T		1601	1622	22	Staple DX2	Staple DX2
rPB66	1619	T		1601	1622	22	Staple DX2	Staple DX2
rPB66	1620	G		1601	1622	22	Staple DX2	Staple DX2
rPB66	1621	A	0.0201485	1601	1622	22	Staple DX2	Staple DX2
rPB66	1622	G		1601	1622	22	Staple DX2	Staple DX2
rPB66	1623	A	0.0174785	1623	1631	9	Staple DX2	Vertex
rPB66	1624	G		1623	1631	9	Staple DX2	Vertex
rPB66	1625	A	0.0126698	1623	1631	9	Staple DX2	Vertex
rPB66	1626	A	0.0117916	1623	1631	9	Staple DX2	Vertex
rPB66	1627	C	0.00266994	1623	1631	9	Staple DX2	Vertex
rPB66	1628	T		1623	1631	9	Staple DX2	Vertex
rPB66	1629	C	0.00274784	1623	1631	9	Staple DX2	Vertex
rPB66	1630	G		1623	1631	9	Staple DX2	Vertex
rPB66	1631	G		1623	1631	9	Staple DX2	Vertex
rPB66	1632	G		1632	1644	13	Vertex	Staple Single Term
rPB66	1633	T		1632	1644	13	Vertex	Staple Single Term
rPB66	1634	G		1632	1644	13	Vertex	Staple Single Term
rPB66	1635	A	0.0121316	1632	1644	13	Vertex	Staple Single Term
rPB66	1636	A	0.0135692	1632	1644	13	Vertex	Staple Single Term
rPB66	1637	G		1632	1644	13	Vertex	Staple Single Term
rPB66	1638	G		1632	1644	13	Vertex	Staple Single Term
rPB66	1639	A	0.00840641	1632	1644	13	Vertex	Staple Single Term
rPB66	1640	A	0.0117633	1632	1644	13	Vertex	Staple Single Term
rPB66	1641	C	0.00181301	1632	1644	13	Vertex	Staple Single Term
rPB66	1642	T		1632	1644	13	Vertex	Staple Single Term
rPB66	1643	A	0.00713872	1632	1644	13	Vertex	Staple Single Term
rPB66	1644	G		1632	1644	13	Vertex	Staple Single Term
rPB66	1645	G		1645	1655	11	Staple DX1	Staple Single Term
rPB66	1646	C	0.00698292	1645	1655	11	Staple DX1	Staple Single Term
rPB66	1647	A	0.00802398	1645	1655	11	Staple DX1	Staple Single Term
rPB66	1648	A	0.00370392	1645	1655	11	Staple DX1	Staple Single Term
rPB66	1649	A	0.012082	1645	1655	11	Staple DX1	Staple Single Term
rPB66	1650	A	0.0122661	1645	1655	11	Staple DX1	Staple Single Term
rPB66	1651	T		1645	1655	11	Staple DX1	Staple Single Term
rPB66	1652	G		1645	1655	11	Staple DX1	Staple Single Term
rPB66	1653	G		1645	1655	11	Staple DX1	Staple Single Term
rPB66	1654	T		1645	1655	11	Staple DX1	Staple Single Term
rPB66	1655	G		1645	1655	11	Staple DX1	Staple Single Term
rPB66	1656	C	0.00761322	1656	1663	8	Staple DX1	Staple Nick
rPB66	1657	C	0.00540362	1656	1663	8	Staple DX1	Staple Nick
rPB66	1658	G		1656	1663	8	Staple DX1	Staple Nick
rPB66	1659	T		1656	1663	8	Staple DX1	Staple Nick
rPB66	1660	A	0.0102336	1656	1663	8	Staple DX1	Staple Nick
rPB66	1661	A	0.0314373	1656	1663	8	Staple DX1	Staple Nick
rPB66	1662	C	0.0135976	1656	1663	8	Staple DX1	Staple Nick
rPB66	1663	T		1656	1663	8	Staple DX1	Staple Nick
rPB66	1664	T		1664	1669	6	Staple Nick	Scaffold DX2
rPB66	1665	C	0.0154814	1664	1669	6	Staple Nick	Scaffold DX2
rPB66	1666	G		1664	1669	6	Staple Nick	Scaffold DX2
rPB66	1667	G		1664	1669	6	Staple Nick	Scaffold DX2
rPB66	1668	G		1664	1669	6	Staple Nick	Scaffold DX2
rPB66	1669	A	0.0257008	1664	1669	6	Staple Nick	Scaffold DX2
rPB66	1670	G		1670	1687	18	Scaffold DX2	Staple DX1
rPB66	1671	A	0.022181	1670	1687	18	Scaffold DX2	Staple DX1
rPB66	1672	A	0.011048	1670	1687	18	Scaffold DX2	Staple DX1
rPB66	1673	G		1670	1687	18	Scaffold DX2	Staple DX1
rPB66	1674	G		1670	1687	18	Scaffold DX2	Staple DX1
rPB66	1675	C	0.0030028	1670	1687	18	Scaffold DX2	Staple DX1
rPB66	1676	A	0.0148157	1670	1687	18	Scaffold DX2	Staple DX1
rPB66	1677	C	0.00245039	1670	1687	18	Scaffold DX2	Staple DX1
rPB66	1678	G		1670	1687	18	Scaffold DX2	Staple DX1
rPB66	1679	C	0.00186967	1670	1687	18	Scaffold DX2	Staple DX1
rPB66	1680	T		1670	1687	18	Scaffold DX2	Staple DX1
rPB66	1681	G		1670	1687	18	Scaffold DX2	Staple DX1
rPB66	1682	A	0.0101132	1670	1687	18	Scaffold DX2	Staple DX1
rPB66	1683	T		1670	1687	18	Scaffold DX2	Staple DX1
rPB66	1684	A	0.00297447	1670	1687	18	Scaffold DX2	Staple DX1
rPB66	1685	T		1670	1687	18	Scaffold DX2	Staple DX1
rPB66	1686	G		1670	1687	18	Scaffold DX2	Staple DX1
rPB66	1687	T		1670	1687	18	Scaffold DX2	Staple DX1
rPB66	1688	A	0.0324784	1688	1698	11	Staple Single Term	Staple DX1
rPB66	1689	G		1688	1698	11	Staple Single Term	Staple DX1
rPB66	1690	G		1688	1698	11	Staple Single Term	Staple DX1
rPB66	1691	T		1688	1698	11	Staple Single Term	Staple DX1
rPB66	1692	G		1688	1698	11	Staple Single Term	Staple DX1
rPB66	1693	A	0.0130877	1688	1698	11	Staple Single Term	Staple DX1
rPB66	1694	G		1688	1698	11	Staple Single Term	Staple DX1
rPB66	1695	G		1688	1698	11	Staple Single Term	Staple DX1
rPB66	1696	T		1688	1698	11	Staple Single Term	Staple DX1
rPB66	1697	C	0.0780869	1688	1698	11	Staple Single Term	Staple DX1
rPB66	1698	C	0.0350846	1688	1698	11	Staple Single Term	Staple DX1
rPB66	1699	C	0.0185692	1699	1707	9	Staple Single Term	Vertex
rPB66	1700	T		1699	1707	9	Staple Single Term	Vertex
rPB66	1701	C	0.0419542	1699	1707	9	Staple Single Term	Vertex
rPB66	1702	G		1699	1707	9	Staple Single Term	Vertex
rPB66	1703	C	0.239671	1699	1707	9	Staple Single Term	Vertex
rPB66	1704	G		1699	1707	9	Staple Single Term	Vertex
rPB66	1705	G		1699	1707	9	Staple Single Term	Vertex
rPB66	1706	A	0.0338381	1699	1707	9	Staple Single Term	Vertex
rPB66	1707	T		1699	1707	9	Staple Single Term	Vertex
rPB66	1708	G		1708	1720	13	Vertex	Staple DX2
rPB66	1709	G		1708	1720	13	Vertex	Staple DX2
rPB66	1710	A	0.018725	1708	1720	13	Vertex	Staple DX2
rPB66	1711	G		1708	1720	13	Vertex	Staple DX2
rPB66	1712	C	0.00276201	1708	1720	13	Vertex	Staple DX2
rPB66	1713	T		1708	1720	13	Vertex	Staple DX2
rPB66	1714	G		1708	1720	13	Vertex	Staple DX2
rPB66	1715	A	0.00718121	1708	1720	13	Vertex	Staple DX2
rPB66	1716	A	0.00742201	1708	1720	13	Vertex	Staple DX2
rPB66	1717	A	0.0112463	1708	1720	13	Vertex	Staple DX2
rPB66	1718	T		1708	1720	13	Vertex	Staple DX2
rPB66	1719	C	0.00249289	1708	1720	13	Vertex	Staple DX2
rPB66	1720	A	0.0261895	1708	1720	13	Vertex	Staple DX2
rPB66	1721	G		1721	1728	8	Staple DX2	Staple Nick
rPB66	1722	T		1721	1728	8	Staple DX2	Staple Nick
rPB66	1723	C	0.00379599	1721	1728	8	Staple DX2	Staple Nick
rPB66	1724	G		1721	1728	8	Staple DX2	Staple Nick
rPB66	1725	A	0.0145891	1721	1728	8	Staple DX2	Staple Nick
rPB66	1726	A	0.013725	1721	1728	8	Staple DX2	Staple Nick
rPB66	1727	G		1721	1728	8	Staple DX2	Staple Nick
rPB66	1728	A	0.0645176	1721	1728	8	Staple DX2	Staple Nick
rPB66	1729	T		1729	1735	7	Staple Nick	Scaffold DX2
rPB66	1730	A	0.0293339	1729	1735	7	Staple Nick	Scaffold DX2
rPB66	1731	C	0.0329458	1729	1735	7	Staple Nick	Scaffold DX2
rPB66	1732	C	0.0174219	1729	1735	7	Staple Nick	Scaffold DX2
rPB66	1733	A	0.0297588	1729	1735	7	Staple Nick	Scaffold DX2
rPB66	1734	G		1729	1735	7	Staple Nick	Scaffold DX2
rPB66	1735	C	0.0302263	1729	1735	7	Staple Nick	Scaffold DX2
rPB66	1736	T		1736	1754	19	Scaffold DX2	Staple DX2
rPB66	1737	G		1736	1754	19	Scaffold DX2	Staple DX2
rPB66	1738	G		1736	1754	19	Scaffold DX2	Staple DX2
rPB66	1739	C	0.00271951	1736	1754	19	Scaffold DX2	Staple DX2
rPB66	1740	T		1736	1754	19	Scaffold DX2	Staple DX2
rPB66	1741	G		1736	1754	19	Scaffold DX2	Staple DX2
rPB66	1742	C	0.00450419	1736	1754	19	Scaffold DX2	Staple DX2
rPB66	1743	A	0.00776194	1736	1754	19	Scaffold DX2	Staple DX2
rPB66	1744	A	0.0127477	1736	1754	19	Scaffold DX2	Staple DX2
rPB66	1745	C	0.00215295	1736	1754	19	Scaffold DX2	Staple DX2
rPB66	1746	T		1736	1754	19	Scaffold DX2	Staple DX2
rPB66	1747	G		1736	1754	19	Scaffold DX2	Staple DX2
rPB66	1748	T		1736	1754	19	Scaffold DX2	Staple DX2
rPB66	1749	T		1736	1754	19	Scaffold DX2	Staple DX2
rPB66	1750	T		1736	1754	19	Scaffold DX2	Staple DX2
rPB66	1751	A	0.00633137	1736	1754	19	Scaffold DX2	Staple DX2
rPB66	1752	T		1736	1754	19	Scaffold DX2	Staple DX2
rPB66	1753	T		1736	1754	19	Scaffold DX2	Staple DX2
rPB66	1754	A	0.00458918	1736	1754	19	Scaffold DX2	Staple DX2
rPB66	1755	A	0.0113313	1755	1763	9	Staple DX2	Vertex
rPB66	1756	A	0.00684128	1755	1763	9	Staple DX2	Vertex
rPB66	1757	A	0.00916419	1755	1763	9	Staple DX2	Vertex
rPB66	1758	A	0.0115154	1755	1763	9	Staple DX2	Vertex
rPB66	1759	C	0.00218128	1755	1763	9	Staple DX2	Vertex
rPB66	1760	A	0.014759	1755	1763	9	Staple DX2	Vertex
rPB66	1761	C	0.00400845	1755	1763	9	Staple DX2	Vertex
rPB66	1762	A	0.0355236	1755	1763	9	Staple DX2	Vertex
rPB66	1763	G		1755	1763	9	Staple DX2	Vertex
rPB66	1764	C	0.0214728	1764	1776	13	Vertex	Staple Single Term
rPB66	1765	A	0.0234133	1764	1776	13	Vertex	Staple Single Term
rPB66	1766	C	0.00310194	1764	1776	13	Vertex	Staple Single Term
rPB66	1767	T		1764	1776	13	Vertex	Staple Single Term
rPB66	1768	G		1764	1776	13	Vertex	Staple Single Term
rPB66	1769	T		1764	1776	13	Vertex	Staple Single Term
rPB66	1770	G		1764	1776	13	Vertex	Staple Single Term
rPB66	1771	C	0.00270535	1764	1776	13	Vertex	Staple Single Term
rPB66	1772	A	0.00854097	1764	1776	13	Vertex	Staple Single Term
rPB66	1773	A	0.0112322	1764	1776	13	Vertex	Staple Single Term
rPB66	1774	A	0.0131018	1764	1776	13	Vertex	Staple Single Term
rPB66	1775	C	0.00405094	1764	1776	13	Vertex	Staple Single Term
rPB66	1776	A	0.109899	1764	1776	13	Vertex	Staple Single Term
rPB66	1777	C	0.0289373	1777	1784	8	Staple DX1	Staple Nick
rPB66	1778	G		1777	1784	8	Staple DX1	Staple Nick
rPB66	1779	A	0.0192915	1777	1784	8	Staple DX1	Staple Nick
rPB66	1780	A	0.0181443	1777	1784	8	Staple DX1	Staple Nick
rPB66	1781	A	0.0213878	1777	1784	8	Staple DX1	Staple Nick
rPB66	1782	G		1777	1784	8	Staple DX1	Staple Nick
rPB66	1783	T		1777	1784	8	Staple DX1	Staple Nick
rPB66	1784	G		1777	1784	8	Staple DX1	Staple Nick
rPB66	1785	G		1785	1791	7	Staple Nick	Scaffold DX2
rPB66	1786	A	0.0591494	1785	1791	7	Staple Nick	Scaffold DX2
rPB66	1787	C	0.0945456	1785	1791	7	Staple Nick	Scaffold DX2
rPB66	1788	G		1785	1791	7	Staple Nick	Scaffold DX2
rPB66	1789	T		1785	1791	7	Staple Nick	Scaffold DX2
rPB66	1790	A	0.0470391	1785	1791	7	Staple Nick	Scaffold DX2
rPB66	1791	T		1785	1791	7	Staple Nick	Scaffold DX2
rPB66	1792	A	0.0512742	1792	1810	19	Scaffold DX2	Staple DX1
rPB66	1793	C	0.00655799	1792	1810	19	Scaffold DX2	Staple DX1
rPB66	1794	G		1792	1810	19	Scaffold DX2	Staple DX1
rPB66	1795	G		1792	1810	19	Scaffold DX2	Staple DX1
rPB66	1796	T		1792	1810	19	Scaffold DX2	Staple DX1
rPB66	1797	G		1792	1810	19	Scaffold DX2	Staple DX1
rPB66	1798	T		1792	1810	19	Scaffold DX2	Staple DX1
rPB66	1799	G		1792	1810	19	Scaffold DX2	Staple DX1
rPB66	1800	A	0.0208071	1792	1810	19	Scaffold DX2	Staple DX1
rPB66	1801	C	0.00444754	1792	1810	19	Scaffold DX2	Staple DX1
rPB66	1802	G		1792	1810	19	Scaffold DX2	Staple DX1
rPB66	1803	C	0.00342772	1792	1810	19	Scaffold DX2	Staple DX1
rPB66	1804	C	0.00124644	1792	1810	19	Scaffold DX2	Staple DX1
rPB66	1805	T		1792	1810	19	Scaffold DX2	Staple DX1
rPB66	1806	G		1792	1810	19	Scaffold DX2	Staple DX1
rPB66	1807	C	0.00230875	1792	1810	19	Scaffold DX2	Staple DX1
rPB66	1808	C	0.00177052	1792	1810	19	Scaffold DX2	Staple DX1
rPB66	1809	C	0.00337106	1792	1810	19	Scaffold DX2	Staple DX1
rPB66	1810	G		1792	1810	19	Scaffold DX2	Staple DX1
rPB66	1811	G		1811	1819	9	Staple Single Term	Vertex
rPB66	1812	T		1811	1819	9	Staple Single Term	Vertex
rPB66	1813	G		1811	1819	9	Staple Single Term	Vertex
rPB66	1814	C	0.00283283	1811	1819	9	Staple Single Term	Vertex
rPB66	1815	C	0.00257787	1811	1819	9	Staple Single Term	Vertex
rPB66	1816	G		1811	1819	9	Staple Single Term	Vertex
rPB66	1817	G		1811	1819	9	Staple Single Term	Vertex
rPB66	1818	A	0.0244473	1811	1819	9	Staple Single Term	Vertex
rPB66	1819	A	0.0308212	1811	1819	9	Staple Single Term	Vertex
rPB66	1820	G		1820	1832	13	Vertex	Staple DX2
rPB66	1821	G		1820	1832	13	Vertex	Staple DX2
rPB66	1822	T		1820	1832	13	Vertex	Staple DX2
rPB66	1823	T		1820	1832	13	Vertex	Staple DX2
rPB66	1824	A	0.00660049	1820	1832	13	Vertex	Staple DX2
rPB66	1825	A	0.0127336	1820	1832	13	Vertex	Staple DX2
rPB66	1826	T		1820	1832	13	Vertex	Staple DX2
rPB66	1827	T		1820	1832	13	Vertex	Staple DX2
rPB66	1828	G		1820	1832	13	Vertex	Staple DX2
rPB66	1829	A	0.0255238	1820	1832	13	Vertex	Staple DX2
rPB66	1830	T		1820	1832	13	Vertex	Staple DX2
rPB66	1831	G		1820	1832	13	Vertex	Staple DX2
rPB66	1832	G		1820	1832	13	Vertex	Staple DX2
rPB66	1833	G		1833	1843	11	Staple DX2	Staple Single Term
rPB66	1834	G		1833	1843	11	Staple DX2	Staple Single Term
rPB66	1835	T		1833	1843	11	Staple DX2	Staple Single Term
rPB66	1836	T		1833	1843	11	Staple DX2	Staple Single Term
rPB66	1837	A	0.0118837	1833	1843	11	Staple DX2	Staple Single Term
rPB66	1838	G		1833	1843	11	Staple DX2	Staple Single Term
rPB66	1839	C	0.00359769	1833	1843	11	Staple DX2	Staple Single Term
rPB66	1840	G		1833	1843	11	Staple DX2	Staple Single Term
rPB66	1841	C	0.0043059	1833	1843	11	Staple DX2	Staple Single Term
rPB66	1842	A	0.0063597	1833	1843	11	Staple DX2	Staple Single Term
rPB66	1843	A	0.0126202	1833	1843	11	Staple DX2	Staple Single Term
rPB66	1844	G		1844	1851	8	Staple DX1	Staple Nick
rPB66	1845	C	0.00358353	1844	1851	8	Staple DX1	Staple Nick
rPB66	1846	G		1844	1851	8	Staple DX1	Staple Nick
rPB66	1847	A	0.0136259	1844	1851	8	Staple DX1	Staple Nick
rPB66	1848	A	0.0122095	1844	1851	8	Staple DX1	Staple Nick
rPB66	1849	G		1844	1851	8	Staple DX1	Staple Nick
rPB66	1850	C	0.00451836	1844	1851	8	Staple DX1	Staple Nick
rPB66	1851	T		1844	1851	8	Staple DX1	Staple Nick
rPB66	1852	C	0.193	1852	1857	6	Staple Nick	Scaffold DX2
rPB66	1853	T		1852	1857	6	Staple Nick	Scaffold DX2
rPB66	1854	T		1852	1857	6	Staple Nick	Scaffold DX2
rPB66	1855	G		1852	1857	6	Staple Nick	Scaffold DX2
rPB66	1856	A	0.0686394	1852	1857	6	Staple Nick	Scaffold DX2
rPB66	1857	T		1852	1857	6	Staple Nick	Scaffold DX2
rPB66	1858	C	0.01881	1858	1875	18	Scaffold DX2	Staple DX1
rPB66	1859	G		1858	1875	18	Scaffold DX2	Staple DX1
rPB66	1860	A	0.0141216	1858	1875	18	Scaffold DX2	Staple DX1
rPB66	1861	A	0.0137109	1858	1875	18	Scaffold DX2	Staple DX1
rPB66	1862	G		1858	1875	18	Scaffold DX2	Staple DX1
rPB66	1863	C	0.00181301	1858	1875	18	Scaffold DX2	Staple DX1
rPB66	1864	C	0.00143058	1858	1875	18	Scaffold DX2	Staple DX1
rPB66	1865	C	0.00201131	1858	1875	18	Scaffold DX2	Staple DX1
rPB66	1866	C	0.00337106	1858	1875	18	Scaffold DX2	Staple DX1
rPB66	1867	G		1858	1875	18	Scaffold DX2	Staple DX1
rPB66	1868	G		1858	1875	18	Scaffold DX2	Staple DX1
rPB66	1869	T		1858	1875	18	Scaffold DX2	Staple DX1
rPB66	1870	A	0.00263453	1858	1875	18	Scaffold DX2	Staple DX1
rPB66	1871	A	0.00828602	1858	1875	18	Scaffold DX2	Staple DX1
rPB66	1872	A	0.0107081	1858	1875	18	Scaffold DX2	Staple DX1
rPB66	1873	C	0.00222377	1858	1875	18	Scaffold DX2	Staple DX1
rPB66	1874	G		1858	1875	18	Scaffold DX2	Staple DX1
rPB66	1875	G		1858	1875	18	Scaffold DX2	Staple DX1
rPB66	1876	C	0.00456085	1876	1886	11	Staple Single Term	Staple DX2
rPB66	1877	G		1876	1886	11	Staple Single Term	Staple DX2
rPB66	1878	G		1876	1886	11	Staple Single Term	Staple DX2
rPB66	1879	C	0.00379599	1876	1886	11	Staple Single Term	Staple DX2
rPB66	1880	C	0.00266286	1876	1886	11	Staple Single Term	Staple DX2
rPB66	1881	G		1876	1886	11	Staple Single Term	Staple DX2
rPB66	1882	T		1876	1886	11	Staple Single Term	Staple DX2
rPB66	1883	A	0.0031586	1876	1886	11	Staple Single Term	Staple DX2
rPB66	1884	A	0.0126486	1876	1886	11	Staple Single Term	Staple DX2
rPB66	1885	C	0.0018555	1876	1886	11	Staple Single Term	Staple DX2
rPB66	1886	T		1876	1886	11	Staple Single Term	Staple DX2
rPB66	1887	A	0.00543903	1887	1895	9	Staple DX2	Vertex
rPB66	1888	T		1887	1895	9	Staple DX2	Vertex
rPB66	1889	A	0.00711039	1887	1895	9	Staple DX2	Vertex
rPB66	1890	A	0.0121528	1887	1895	9	Staple DX2	Vertex
rPB66	1891	C	0.00304529	1887	1895	9	Staple DX2	Vertex
rPB66	1892	G		1887	1895	9	Staple DX2	Vertex
rPB66	1893	G		1887	1895	9	Staple DX2	Vertex
rPB66	1894	T		1887	1895	9	Staple DX2	Vertex
rPB66	1895	C	0.0054107	1887	1895	9	Staple DX2	Vertex
rPB66	1896	C	0.00474498	1896	1908	13	Vertex	Staple DX2
rPB66	1897	T		1896	1908	13	Vertex	Staple DX2
rPB66	1898	A	0.00712456	1896	1908	13	Vertex	Staple DX2
rPB66	1899	A	0.0123086	1896	1908	13	Vertex	Staple DX2
rPB66	1900	G		1896	1908	13	Vertex	Staple DX2
rPB66	1901	G		1896	1908	13	Vertex	Staple DX2
rPB66	1902	T		1896	1908	13	Vertex	Staple DX2
rPB66	1903	A	0.00851264	1896	1908	13	Vertex	Staple DX2
rPB66	1904	G		1896	1908	13	Vertex	Staple DX2
rPB66	1905	C	0.00499994	1896	1908	13	Vertex	Staple DX2
rPB66	1906	G		1896	1908	13	Vertex	Staple DX2
rPB66	1907	A	0.00569398	1896	1908	13	Vertex	Staple DX2
rPB66	1908	A	0.0161046	1896	1908	13	Vertex	Staple DX2
rPB66	1909	A	0.0165579	1909	1919	11	Staple DX2	Staple Nick
rPB66	1910	T		1909	1919	11	Staple DX2	Staple Nick
rPB66	1911	T		1909	1919	11	Staple DX2	Staple Nick
rPB66	1912	C	0.00310194	1909	1919	11	Staple DX2	Staple Nick
rPB66	1913	C	0.00283283	1909	1919	11	Staple DX2	Staple Nick
rPB66	1914	T		1909	1919	11	Staple DX2	Staple Nick
rPB66	1915	T		1909	1919	11	Staple DX2	Staple Nick
rPB66	1916	G		1909	1919	11	Staple DX2	Staple Nick
rPB66	1917	T		1909	1919	11	Staple DX2	Staple Nick
rPB66	1918	C	0.00660049	1909	1919	11	Staple DX2	Staple Nick
rPB66	1919	G		1909	1919	11	Staple DX2	Staple Nick
rPB66	1920	G		1920	1930	11	Staple Nick	Staple DX2
rPB66	1921	G		1920	1930	11	Staple Nick	Staple DX2
rPB66	1922	T		1920	1930	11	Staple Nick	Staple DX2
rPB66	1923	A	0.00516991	1920	1930	11	Staple Nick	Staple DX2
rPB66	1924	A	0.0131868	1920	1930	11	Staple Nick	Staple DX2
rPB66	1925	G		1920	1930	11	Staple Nick	Staple DX2
rPB66	1926	T		1920	1930	11	Staple Nick	Staple DX2
rPB66	1927	T		1920	1930	11	Staple Nick	Staple DX2
rPB66	1928	C	0.00211046	1920	1930	11	Staple Nick	Staple DX2
rPB66	1929	C	0.00532571	1920	1930	11	Staple Nick	Staple DX2
rPB66	1930	G		1920	1930	11	Staple Nick	Staple DX2
rPB66	1931	A	0.0312319	1931	1941	11	Staple DX2	Staple Nick
rPB66	1932	C	0.00388097	1931	1941	11	Staple DX2	Staple Nick
rPB66	1933	C	0.0048158	1931	1941	11	Staple DX2	Staple Nick
rPB66	1934	T		1931	1941	11	Staple DX2	Staple Nick
rPB66	1935	G		1931	1941	11	Staple DX2	Staple Nick
rPB66	1936	C	0.0105381	1931	1941	11	Staple DX2	Staple Nick
rPB66	1937	A	0.022436	1931	1941	11	Staple DX2	Staple Nick
rPB66	1938	C	0.0114871	1931	1941	11	Staple DX2	Staple Nick
rPB66	1939	G		1931	1941	11	Staple DX2	Staple Nick
rPB66	1940	A	0.0192491	1931	1941	11	Staple DX2	Staple Nick
rPB66	1941	A	0.0229317	1931	1941	11	Staple DX2	Staple Nick
rPB66	1942	T		1942	1952	11	Staple Nick	Staple DX2
rPB66	1943	G		1942	1952	11	Staple Nick	Staple DX2
rPB66	1944	G		1942	1952	11	Staple Nick	Staple DX2
rPB66	1945	C	0.00948997	1942	1952	11	Staple Nick	Staple DX2
rPB66	1946	G		1942	1952	11	Staple Nick	Staple DX2
rPB66	1947	T		1942	1952	11	Staple Nick	Staple DX2
rPB66	1948	A	0.00803106	1942	1952	11	Staple Nick	Staple DX2
rPB66	1949	A	0.0136967	1942	1952	11	Staple Nick	Staple DX2
rPB66	1950	T		1942	1952	11	Staple Nick	Staple DX2
rPB66	1951	G		1942	1952	11	Staple Nick	Staple DX2
rPB66	1952	A	0.0316002	1942	1952	11	Staple Nick	Staple DX2
rPB66	1953	T		1953	1961	9	Staple DX2	Vertex
rPB66	1954	G		1953	1961	9	Staple DX2	Vertex
rPB66	1955	G		1953	1961	9	Staple DX2	Vertex
rPB66	1956	C	0.00419258	1953	1961	9	Staple DX2	Vertex
rPB66	1957	C	0.00233708	1953	1961	9	Staple DX2	Vertex
rPB66	1958	A	0.0190083	1953	1961	9	Staple DX2	Vertex
rPB66	1959	G		1953	1961	9	Staple DX2	Vertex
rPB66	1960	G		1953	1961	9	Staple DX2	Vertex
rPB66	1961	C		1953	1961	9	Staple DX2	Vertex
rPB66	1962	T		1962	1974	13	Vertex	Staple Single Term
rPB66	1963	G		1962	1974	13	Vertex	Staple Single Term
rPB66	1964	T		1962	1974	13	Vertex	Staple Single Term
rPB66	1965	C		1962	1974	13	Vertex	Staple Single Term
rPB66	1966	T		1962	1974	13	Vertex	Staple Single Term
rPB66	1967	C		1962	1974	13	Vertex	Staple Single Term
rPB66	1968	C		1962	1974	13	Vertex	Staple Single Term
rPB66	1969	A		1962	1974	13	Vertex	Staple Single Term
rPB66	1970	C		1962	1974	13	Vertex	Staple Single Term
rPB66	1971	C		1962	1974	13	Vertex	Staple Single Term
rPB66	1972	C		1962	1974	13	Vertex	Staple Single Term
rPB66	1973	G		1962	1974	13	Vertex	Staple Single Term
rPB66	1974	A		1962	1974	13	Vertex	Staple Single Term
rPB66	1975	G		1975	1980	6	Staple DX1	Scaffold Nick
rPB66	1976	A		1975	1980	6	Staple DX1	Scaffold Nick
rPB66	1977	C		1975	1980	6	Staple DX1	Scaffold Nick
rPB66	1978	T		1975	1980	6	Staple DX1	Scaffold Nick
rPB66	1979	C		1975	1980	6	Staple DX1	Scaffold Nick
rPB66	1980	A		1975	1980	6	Staple DX1	Scaffold Nick
rO66	1	G		1	16	16	Scaffold Nick	Staple DX2
rO66	2	C		1	16	16	Scaffold Nick	Staple DX2
rO66	3	C		1	16	16	Scaffold Nick	Staple DX2
rO66	4	C		1	16	16	Scaffold Nick	Staple DX2
rO66	5	T		1	16	16	Scaffold Nick	Staple DX2
rO66	6	G		1	16	16	Scaffold Nick	Staple DX2
rO66	7	G		1	16	16	Scaffold Nick	Staple DX2
rO66	8	C		1	16	16	Scaffold Nick	Staple DX2
rO66	9	A		1	16	16	Scaffold Nick	Staple DX2
rO66	10	G		1	16	16	Scaffold Nick	Staple DX2
rO66	11	T		1	16	16	Scaffold Nick	Staple DX2
rO66	12	C		1	16	16	Scaffold Nick	Staple DX2
rO66	13	A		1	16	16	Scaffold Nick	Staple DX2
rO66	14	G		1	16	16	Scaffold Nick	Staple DX2
rO66	15	A		1	16	16	Scaffold Nick	Staple DX2
rO66	16	G		1	16	16	Scaffold Nick	Staple DX2
rO66	17	G		17	38	22	Staple DX2	Staple DX2
rO66	18	C		17	38	22	Staple DX2	Staple DX2
rO66	19	G		17	38	22	Staple DX2	Staple DX2
[truncated: 3,941 more rows]
