# Supplementary material for: 3D RNA-scaffolded wireframe origami
Source: Nat Commun. 2023 Jan 24;14:382. doi: 10.1038/s41467-023-36156-1 (PMC9872083; doi:10.1038/s41467-023-36156-1)
Supplement: Supplementary file 9 — Source Data [file 41467_2023_36156_MOESM9_ESM.xlsx]

## Sheet: Figure 2b
Figure 2b	Mean log10 DMS reactivity for each double helical segment in rT66 scaffold and EGFP RNA
Segment	EGFP	rT66
1	-1.71419	-2.50769
2	-1.82441	-2.11815
3	-1.41286	-2.19515
4	-1.23255	-2.25191
5	-1.83145	-1.79385
6	-1.17751	-2.19092
7	-1.65103	-2.19526
8	-1.47143	-2.46678
9	-1.36048	-2.22009
10	-1.47035	-1.79627
11	-1.10549	-1.9467
12	-1.32606	-1.86629
13	-1.87521	-2.48933
14	-1.48176	-2.21819
15	-1.59662	-2.41087
16	-1.42953	-2.17023
17	-2.00414	-2.28693
18	-1.46506	-2.50112
19	-1.22858	-1.9941
20	-1.68321	-2.00965
21	-1.45599	-2.28042
22	-1.82068	-2.40478
23	-1.58859	-2.3323
24	-1.20945	-2.11766
25	-1.48818	-2.45898
26	-1.25966	-1.99758
27	-1.46432	-2.09052
28	-2.3702	-1.84772
29	-1.78531	-2.18274
30	-1.34503	-2.13149
31	-1.59993	-2.05813
32	-1.23088	-2.04731
33	-1.16678	-2.74111
34	-1.60838	-1.85512
35	-1.44567	-1.21556
36	-1.17122	-2.20244
37	-1.3083	-2.20022
38	-1.2907	-2.25851
39	-1.21564	-1.96367
40	-1.88485	-2.45961
41	-1.80484	-2.45991
42	-1.26426	-2.06111
43	-1.97938	-2.22254
44	-1.44327	-2.39482
45	-1.78925	-2.34321
46	-1.45205	-2.59898
47	-1.64911	-2.50016
48	-1.37418	-2.28847
49	-1.45973	-2.34515
50	-2.25723	-2.22444
51	-1.19934	-1.28726
52	-1.53112	-2.36843
53	-1.90558	-2.24247
54	-1.68123	-2.29698
55	-2.1096	-2.58275
56	-1.50005	-2.1963
57	-1.80931	-2.33683
58	-1.34073	-1.97637
59	-1.20224	-2.28517
60	-1.29393	-2.11472
61	-1.33497	-1.98814
62	-1.3953	-1.92546
63	-1.84495	-1.89459
64	-1.89077	-1.22974

## Sheet: Figure 3c
Figure 3c	Mean log10 DMS reactivity for each double helical segment in rO66 scaffold and 23S rRNA
Segment	23S rRNA	rO66
1	-1.38064	-2.39651
2	-1.51366	-2.10485
3	-1.36291	-2.11343
4	-1.6749	-1.59859
5	-1.08534	-0.962758
6	-1.64163	-2.2414
7	-1.44243	-2.2417
8	-1.42553	-2.26376
9	-2.2343	-2.12375
10	-1.60394	-2.03178
11	-0.913673	-1.09485
12	-1.78804	-2.07326
13	-1.06039	-2.0126
14	-1.80529	-2.22703
15	-1.89446	-2.06644
16	-1.30417	-1.7013
17	-1.54679	-1.19714
18	-1.77631	-2.16448
19	-1.02459	-2.04905
20	-1.83697	-2.40409
21	-2.30964	-2.17466
22	-1.08512	-1.96136
23	-1.97064	-2.33011
24	-2.03381	-2.06353
25	-1.77612	-1.83214
26	-2.10848	-2.57036
27	-2.15366	-2.32475
28	-1.57757	-2.15844
29	-2.01472	-2.25094
30	-1.43034	-2.1179
31	-1.77947	-2.45457
32	-1.53122	-2.15674
33	-1.21143	-1.05409
34	-1.4226	-2.17567
35	-1.49622	-2.23514
36	-1.22197	-1.68778
37	-1.27151	-2.20019
38	-1.92544	-2.1979
39	-1.36695	-1.96423
40	-1.79431	-1.73162
41	-1.73389	-2.30722
42	-1.27499	-1.92065
43	-2.47372	-1.84682
44	-2.01228	-2.12828
45	-1.28898	-2.45548
46	-1.13503	-2.24485
47	-1.43557	-1.88456
48	-1.57842	-2.19227
49	-1.56964	-2.09116
50	-1.86207	-2.12204
51	-1.57826	-2.11776
52	-1.27776	-2.17761
53	-1.45073	-2.07902
54	-1.7104	-2.07166
55	-1.92899	-2.47541
56	-1.60626	-1.92515
57	-1.78816	-2.14911
58	-1.50036	-2.24519
59	-1.92278	-2.31265
60	-1.7119	-2.08863
61	-1.42245	-2.17914
62	-2.41341	-2.47929
63	-1.08114	-1.86386
64	-1.37859	-2.23952
65	-1.31099	-1.80769
66	-1.84375	-2.34035
67	-1.71205	-2.11824
68	-1.5595	-2.20174
69	-2.13967	-2.41735
70	-1.12918	-2.11788
71	-1.40597	-1.80809
72	-1.2824	-2.42665
73	-1.8742	-1.89563
74	-1.52076	-1.39679
75	-1.8044	-2.22865
76	-1.5673	-2.13774
77	-1.66081	-2.06127
78	-2.35576	-2.20791
79	-0.957902	-1.11506
80	-1.81735	-2.05063
81	-1.2672	-2.04153
82	-1.61423	-2.38963
83	-1.30899	-2.33199
84	-2.26311	-1.28074
85	-1.37311	-2.06811
86	-1.48858	-2.09951
87	-1.58242	-2.19422
88	-1.81671	-2.27264
89	-1.36184	-2.19799
90	-1.40198	-2.26278
91	-2.14456	-2.47336
92	-1.11544	-1.42656
93	-1.46479	-1.64402
94	-1.96751	-2.3476
95	-1.55472	-2.27615
96	-2.37159	-2.19607
97	-1.11759	-1.94733
98	-1.49817	-2.15528
99	-1.36996	-2.37517
100	-2.44612	-2.67722
101	-2.18378	-2.05097
102	-1.53089	-1.98683
103	-1.2543	-2.08263
104	-1.66763	-2.15075
105	-1.96949	-2.79057
106	-1.22384	-1.94364
107	-1.90609	-2.57356
108	-1.44374	-2.20026
109	-1.36115	-2.25772
110	-1.623	-2.33348
111	-1.75205	-2.18398
112	-1.74643	-2.20486
113	-1.54281	-2.1042
114	-1.63991	-2.02259
115	-0.966843	-1.93226
116	-2.34298	-1.24693
117	-1.52399	-2.06785
118	-1.49935	-1.88559
119	-2.44137	-2.60105
120	-2.58561	-2.3246
121	-2.04185	-2.20501
122	-1.80931	-2.2172
123	-2.58731	-1.18003
124	-1.79501	-2.12904
125	-2.27837	-2.01874
126	-1.38589	-1.85897
127	-2.14561	-2.38022
128	-1.93759	-1.96471
129	-1.69051	-2.34838
130	-1.57072	-2.15075
131	-1.65222	-2.36234
132	-2.08274	-2.08413
133	-1.81977	-2.33311
134	-1.48408	-1.10608

## Sheet: Figure 3d
Figure 3d	Mean log10 DMS reactivity for each double helical segment in rPB66 scaffold and 23S rRNA
Segment	23S rRNA	rPB66
1	-1.38064	-2.34916
2	-1.51366	-2.07691
3	-1.36292	-2.07835
4	-1.6749	-1.5327
5	-1.08534	-1.0455
6	-1.64163	-2.24231
7	-1.44243	-2.29362
8	-1.42553	-2.19085
9	-1.82051	-2.1802
10	-1.78804	-2.10144
11	-1.05914	-2.03777
12	-2.1689	-2.22411
13	-1.29642	-2.00003
14	-1.27998	-1.87401
15	-1.54679	-1.23307
16	-1.83323	-2.30343
17	-1.09321	-1.90911
18	-1.94583	-2.20748
19	-2.20111	-2.09597
20	-1.05463	-1.52783
21	-1.52879	-1.46668
22	-2.06894	-2.19096
23	-1.77612	-1.79069
24	-2.10848	-2.46388
25	-2.07357	-2.24091
26	-1.59087	-1.87299
27	-2.55737	-1.24252
28	-1.50372	-2.16714
29	-2.01472	-2.25756
30	-1.43034	-2.08493
31	-1.70847	-2.48047
32	-1.50172	-2.05215
33	-1.53099	-2.27073
34	-1.26221	-2.22908
35	-1.49622	-2.20148
36	-1.22197	-1.6609
37	-1.27151	-2.22562
38	-1.92544	-2.31208
39	-1.15802	-1.85581
40	-1.67581	-2.36377
41	-1.70517	-2.41337
42	-1.68844	-2.00488
43	-2.54872	-2.19902
44	-1.60279	-1.76408
45	-1.25039	-1.60299
46	-1.47975	-2.01332
47	-1.36776	-1.68794
48	-1.637	-2.18496
49	-1.63584	-2.17078
50	-1.5145	-2.33016
51	-1.64939	-2.13711
52	-1.87394	-2.16772
53	-1.75216	-2.44351
54	-1.92337	-2.31132
55	-1.57109	-1.80053
56	-0.942228	-1.90686
57	-1.74647	-2.37845
58	-1.81194	-2.14429
59	-2.23308	-2.108
60	-1.62848	-1.16227
61	-1.32985	-1.20434
62	-1.47142	-2.10969
63	-1.42064	-2.15088
64	-1.29821	-2.02563
65	-1.76895	-2.47705
66	-1.67043	-2.07609
67	-2.30922	-2.51812
68	-1.12918	-2.11184
69	-1.40597	-2.20635
70	-1.2824	-2.27147
71	-1.68467	-1.24925
72	-1.60426	-2.31222
73	-2.08462	-2.24208
74	-1.5673	-2.14001
75	-1.66081	-1.96661
76	-1.82449	-2.14456
77	-1.89729	-2.169
78	-2.0189	-1.51092
79	-1.23378	-2.01895
80	-1.61423	-2.15242
81	-1.30899	-2.10797
82	-1.8869	-2.251
83	-1.31808	-2.16466
84	-1.34154	-1.88329
85	-1.4945	-1.80797
86	-1.81842	-2.25204
87	-1.58609	-2.00439
88	-1.61358	-1.88582
89	-1.31409	-2.16606
90	-1.60368	-2.32718
91	-2.00507	-2.45653
92	-1.24527	-2.05303
93	-1.59179	-2.1973
94	-2.0607	-2.43961
95	-1.63136	-2.08302
96	-2.69377	-1.99156
97	-1.55031	-1.62465
98	-1.19722	-2.10667
99	-1.74752	-2.20531
100	-1.32966	-2.0982
101	-1.9381	-1.8941
102	-1.82247	-2.25338
103	-1.46067	-1.90844
104	-1.25739	-1.94236
105	-1.14247	-1.93693
106	-1.30329	-1.90814
107	-1.82812	-2.37472
108	-1.76738	-2.48819
109	-1.36115	-2.43813
110	-1.72771	-2.14675
111	-1.91648	-2.21447
112	-1.30852	-2.0025
113	-1.4642	-1.30344
114	-1.42762	-2.0903
115	-1.76225	-2.5183
116	-2.34298	-1.70658
117	-1.4509	-2.07456
118	-1.7171	-1.83606
119	-1.01841	-1.73021
120	-2.53152	-2.48727
121	-2.04185	-2.13225
122	-1.80931	-2.42693
123	-2.14821	-1.88693
124	-1.55395	-1.73815
125	-2.2053	-2.19136
126	-1.38589	-1.66699
127	-2.14561	-2.26815
128	-1.93759	-2.10557
129	-1.69051	-2.44074
130	-1.57072	-2.22555
131	-1.65222	-2.2052
132	-2.08274	-1.82815
133	-1.81977	-2.44666
134	-1.36943	-2.26348
135	-1.21566	-2.15688
136	-1.38388	-2.14353
137	-1.35855	-2.11273
138	-1.26465	-2.10241
139	-1.54633	-1.94896
140	-1.26955	-1.70012
141	-1.50536	-2.2279
142	-1.92675	-1.48346
143	-1.47351	-1.29985
144	-1.57808	-2.09911
145	-1.16639	-1.82736
146	-1.30733	-1.56395
147	-1.32982	-2.30289
148	-1.29413	-2.05324
149	-1.27706	-1.95855
150	-1.28561	-1.66607
151	-1.22409	-1.19332
152	-1.58377	-2.30412
153	-1.76606	-2.06486
154	-1.06149	-1.88951
155	-1.13097	-2.16609
156	-1.5393	-2.14241
157	-1.89695	-0.938934
158	-1.70857	-2.31615
159	-1.36287	-2.41105
160	-1.34524	-2.22221
161	-1.23055	-2.11277
162	-1.68881	-2.25439
163	-1.51962	-2.27891
164	-1.39742	-1.89438
165	-1.24566	-1.87041
166	-1.8445	-2.2433

## Sheet: Figure 4b
Figure 4b	DMS reactivities of adenines and cytosines up to 6 nt upstream and downstream of each type of structural feature																		P-values
Scaffold DX2			Staple DX2			Staple DX1			Staple Nick			Staple Single Term			Vertex				Position	Scaffold DX2	Staple DX2	Staple DX1	Staple Nick	Staple Single Term	Vertex
																			-5	0.992477	0.76538	0.834436	0.033292	0.632738	0.854452
Position	logDMS		Position	logDMS		Position	logDMS		Position	logDMS		Position	logDMS		Position	logDMS			-4	0.894897	0.294052	0.662272	0.0389866	0.952236	0.12947
-4	-1.13793		-5	-2.26222		2	-1.42197		-4	-1.52288		-6	-2.06634		-6	-1.80584			-3	0.970986	0.460023	0.996611	0.190474	0.612809	0.189518
-2	-1.05621		-4	-2.11003		5	-1.52288		-3	-1.55655		-1	-1.45453		-4	-2.25552			-2	0.402566	0.579723	0.020536	0.455535	0.834178	4.93528e-05
-1	-0.942367		-2	-2.58399		6	-1.55655		-2	-1.51275		2	-2.08914		-3	-1.968			-1	0.925681	0.00534384	5.38547e-09	6.61759e-07	0.000123131	2.96712e-08
1	-2.08688		2	-2.19656		-6	-1.82556		-1	-1.64933		3	-2.04467		-1	-2.15861			1	0.0539212	0.504296	0.0415535	0.00156518	1.38503e-05	1.03618e-06
2	-2.48145		4	-1.80584		-5	-2.1595		4	-1.13793		4	-1.74501		3	-2.39702			2	0.929792	0.898724	0.635102	0.044324	0.157412	0.0140564
5	-2.33426		6	-2.25552		-6	-2.58164		6	-1.05621		5	-2.68149		-6	-1.74501			3	0.534887	0.837893	0.706606	0.802206	0.18046	0.464365
-6	-0.86271		-6	-1.99269		1	-1.45858		-6	-2.19463		6	-3.52659		-5	-2.68149			4	0.25157	0.53881	0.637772	0.635719	0.83676	0.0305891
-4	-1.35299		-4	-1.58779		3	-2.19463		-5	-1.90879		1	-1.63133		-4	-3.52659			5	0.346899	0.521375	0.704708	0.701911	0.598886	0.622906
-1	-1.48351		-3	-2.74844		4	-1.90879		-4	-1.80076		2	-1.82105		-3	-2.2771
1	-2.23076		-2	-1.94086		5	-1.80076		-3	-1.90929		3	-2.68446		-2	-1.69135
2	-2.4852		-1	-2.68446		6	-1.90929		-2	-1.97202		6	-1.86428		-4	-1.86428
3	-2.44741		1	-1.95783		-6	-2.39397		1	-0.86271		-6	-2.0899		-3	-1.87939
4	-2.45787		2	-2.58164		-4	-1.88929		3	-1.35299		-5	-2.02992		-2	-2.02079
5	-1.81579		4	-2.21032		-2	-2.48708		6	-1.48351		-4	-2.01059		-1	-2.36309
-4	-1.51456		6	-2.53494		-6	-2.03724		-2	-1.52783		-2	-2.00433		1	-1.11843
-3	-1.4903		-5	-2.30104		-4	-2.23603		4	-1.51456		-1	-1.69408		3	-2.81539
-1	-1.39519		-4	-2.57465		-2	-1.7332		5	-1.4903		1	-1.52576		5	-2.33559
3	-2.68744		-3	-1.78963		3	-2.49278		-6	-2.49278		2	-1.89991		6	-1.85936
-5	-0.991719		-1	-1.81498		-5	-1.87753		-1	-1.2532		3	-2.2771		-6	-2.49278
-3	-1.04297		5	-2.19948		-4	-2.63397		2	-0.991719		-6	-1.99633		-5	-1.83053
-1	-1.69287		6	-1.99208		-3	-2.0339		4	-1.04297		1	-1.5052		-3	-1.92144
3	-1.70455		-5	-2.10608		-2	-2.45787		6	-1.69287		2	-2.41265		-1	-2.14039
6	-2.19656		-4	-2.69347		1	-1.98075		-5	-2.02927		3	-1.91079		1	-2.0163
-4	-1.85581		-3	-2.49663		2	-2.69045		-3	-2.25221		-4	-2.6235		4	-1.84708
1	-2.33961		-2	-2.25775		3	-2.19367		-2	-1.86972		-3	-1.86114		5	-1.86473
2	-1.9078		-1	-2.33426		4	-1.78811		-1	-1.61303		-2	-2.62609		-1	-1.33413
3	-1.86338		2	-1.96007		1	-2.48052		2	-1.46661		-1	-1.46643		1	-2.18323
4	-2.10374		5	-2.21132		2	-2.6543		3	-2.14638		5	-1.73688		2	-1.79535
5	-2.2235		6	-2.0899		5	-2.34981		5	-2.83178		-6	-2.7519		4	-2.83597
-6	-1.54952		-4	-1.935		-6	-2.57697		6	-2.935		-5	-1.73688		5	-2.84021
-1	-2.05154		-2	-2.04399		-5	-2.43051		-6	-1.74913		-3	-3.23603		6	-2.84449
1	-1.48071		-1	-1.7729		-4	-2.62092		-4	-2.19656		-2	-2.935		-6	-1.93553
-4	-0.891826		2	-2.53075		-3	-2.6235		1	-1.68714		-6	-1.78473		-5	-2.0062
-1	-1.44689		3	-2.32898		-5	-2.34231		2	-1.83178		-4	-2.01439		-3	-1.93659
1	-2.49088		4	-2.49278		-4	-1.75121		3	-2.4852		-3	-2.11682		6	-1.64605
-5	-1.33446		5	-1.83053		-2	-2.29251		4	-2.61202		-2	-2.77144		-3	-1.90755
-4	-1.1781		-4	-2.09217		1	-1.48595		5	-1.83136		-1	-2.48803		-2	-1.64198
-1	-1.23518		-3	-3.06348		3	-2.52659		-4	-2.34981		3	-2.5793		-1	-1.43643
1	-2.2355		-2	-1.9479		5	-2.14638		-2	-1.7637		4	-2.50051		3	-2.51035
2	-2.70268		-1	-2.4947		-2	-2.24784		4	-1.85581		1	-1.15202		5	-1.96147
3	-2.0329		1	-2.92973		-1	-1.7352		-6	-2.02015		2	-1.91939		6	-2.35675
4	-1.6451		2	-2.23181		1	-1.0371		-3	-2.00933		5	-1.89072		-6	-2.50051
5	-2.47041		3	-2.38942		2	-1.72988		4	-1.22608		-6	-2.53284		-3	-2.72171
6	-2.66129		4	-2.03323		3	-1.13599		5	-2.16217		-5	-2.53284		-2	-2.36594
-5	-1.56325		5	-2.00683		4	-1.08188		-3	-1.70736		1	-2.79191		-1	-1.89942
-1	-1.45858		-5	-2.49663		-3	-1.935		-1	-1.30798		2	-1.91786		1	-1.70206
1	-1.52846		-4	-2.53918		-2	-1.91532		1	-1.66725		3	-2.96232		3	-2.61328
3	-1.67127		1	-2.46142		-1	-1.58117		-6	-2.52659		5	-2.39702		4	-2.06849
-6	-1.22722		4	-1.93553		-6	-1.92453		-4	-2.14638		6	-1.935		-5	-1.89072
-5	-2.32118		5	-2.0062		-5	-2.04331		-2	-2.87109		-1	-2.24893		-3	-1.78963
-4	-2.23391		-6	-2.935		-2	-2.11003		-1	-2.52659		3	-2.56551		1	-2.39856
-3	-1.73587		-3	-1.66298		-1	-0.452088		1	-1.54952		4	-2.42885		5	-2.04467
-1	-1.52166		-2	-2.58164		3	-2.30412		6	-2.05154		5	-2.27132		-6	-1.94518
1	-2.38641		2	-1.97433		4	-1.46969		-6	-1.13599		6	-2.01059		-1	-2.16757
2	-1.66016		3	-2.69045		6	-2.79959		-5	-1.08188		2	-2.2771		1	-1.3303
4	-2.51235		4	-2.53494		-6	-2.31225		-2	-0.826505		4	-2.73487		6	-2.05923
5	-2.81138		6	-1.74913		-5	-2.07066		1	-1.27432		5	-2.54239		-6	-2.52866
6	-1.96176		-4	-2.12046		-4	-2.05502		4	-0.891826		-6	-2.10413		-5	-2.48708
-6	-1.26144		-3	-2.52247		-3	-3.0359		-6	-2.30412		-5	-1.87939		-3	-1.88929
-3	-1.98787		-2	-2.52145		1	-2.37752		-5	-1.46969		1	-2.17395		-2	-2.07869
-6	-1.08076		3	-1.65764		4	-2.19948		-3	-2.79959		3	-1.86249		-1	-2.16128
-3	-1.50226		-4	-1.76245		1	-1.52576		-2	-2.44569		4	-2.0983		1	-1.9266
-1	-1.32728		-2	-2.41584		2	-1.87384		-1	-2.33827		6	-2.01059		3	-1.44569
5	-2.11082		-1	-1.46715		3	-2.11162		2	-1.33446		-5	-1.74878		4	-2.56101
6	-1.89747		1	-2.1053		6	-2.81943		3	-1.1781		-4	-2.40321		6	-2.41906
-6	-1.73021		3	-2.66129		-6	-2.36167		6	-1.23518		-3	-1.8086		-6	-2.42885
2	-2.43384		6	-2.02015		-5	-2.50837		-6	-2.11162		-2	-2.44398		-5	-2.27132
3	-2.65569		-4	-2.17029		-4	-2.64469		-3	-2.81943		-1	-1.10202		-4	-2.01059
-6	-1.65848		-1	-1.49779		-3	-1.85317		-2	-2.51436		-2	-1.8567		-2	-1.96288
-5	-1.8174		1	-1.61152		-1	-1.17959		2	-1.56325		1	-1.95228		-1	-1.66611
-3	-1.77473		2	-1.7851		-6	-1.74262		6	-1.45858		2	-2.41906		1	-1.69105
-2	-1.77144		-6	-2.08165		-4	-2.59839		-4	-1.92764		4	-2.43384		2	-1.52991
2	-1.92608		-5	-2.03257		-2	-1.86654		-3	-1.83893		5	-2.81539		3	-2.47959
3	-2.45436		1	-2.03124		-1	-1.39123		1	-1.22722		6	-1.74262		4	-2.96232
4	-2.04535		2	-1.97375		5	-1.92764		2	-2.32118		4	-2.81539		-6	-2.73487
5	-1.92817		3	-2.79191		6	-1.83893		3	-2.23391		5	-2.55214		-5	-2.54239
-5	-1.81019		4	-2.52659		-3	-2.51436		4	-1.73587		6	-2.38641		3	-2.10295
-1	-1.59005		6	-1.96063		1	-2.56101		6	-1.52166		-6	-2.02338		5	-1.79708
2	-1.65402		-6	-2.33827		3	-2.31225		-2	-2.15508		-5	-2.39856		-2	-1.67914
3	-1.95672		-4	-2.06849		4	-1.78811		1	-1.70611		-3	-1.92817		1	-2.05016
6	-2.52247		-3	-1.86881		5	-2.81943		4	-2.17395		1	-1.51962		2	-2.08091
-6	-1.53263		2	-2.66983		2	-1.51215		-6	-1.91482		3	-2.01694		3	-2.21737
-5	-1.4822		3	-2.31861		4	-1.71912		-4	-2.02468		4	-1.86383		-6	-2.81539
-4	-1.7589		4	-1.91381		5	-2.2771		1	-1.93712		6	-2.30848		-5	-2.55214
-3	-1.52638		5	-2.61328		-6	-1.79727		2	-1.81902		-5	-2.23922		-4	-2.38641
-1	-1.51962		6	-2.52659		-4	-2.34231		3	-2.31099		-4	-2.04263		-3	-1.6199
4	-2.56551		-2	-2.46679		2	-2.73654		-5	-1.71912		-2	-2.28771		-2	-1.5539
-6	-1.22805		3	-2.29858		3	-2.3812		-4	-2.2771		-5	-2.37605		-1	-1.72009
-5	-1.02436		4	-1.94518		4	-2.90187		-2	-2.45787		-2	-2.45436		3	-2.51436
-2	-1.32754		-6	-2.14209		6	-2.67272		2	-1.26144		-1	-1.28261		4	-1.9199
1	-1.2901		-4	-1.89457		1	-1.61709		5	-1.98787		1	-2.09141		-3	-1.99329
2	-2.18323		-3	-2.66983		4	-2.64469		-4	-1.935		5	-2.15508		-2	-1.77803
-6	-0.714442		-2	-2.61836		6	-1.84535		-3	-2.01312		6	-1.77072		-1	-1.67621
-2	-1.16343		-1	-2.45964		1	-1.45964		1	-2.44057		-4	-1.86609		2	-1.94954
1	-1.72561		2	-2.53075		2	-2.06419		5	-1.81539		-3	-2.05782		3	-1.99148
3	-1.85011		3	-2.49278		3	-1.98371		-4	-2.10257		-2	-1.88763		4	-2.03858
4	-1.86293		4	-1.84363		6	-2.50246		-2	-1.85449		-1	-1.62092		6	-2.61328
6	-2.7416		5	-2.72824		-5	-2.30474		-1	-1.66426		-6	-2.59839		-6	-2.0273
-4	-1.02447		6	-2.53284		-4	-2.20734		3	-1.95839		-5	-2.45436		-3	-3.20536
-2	-0.875509		-6	-1.935		-2	-1.98311		6	-1.6017		-4	-2.50246		-2	-1.9266
-1	-0.988295		-5	-2.97375		-5	-2.01822		-6	-1.98371		-3	-2.73487		-1	-2.39549
1	-2.51337		-1	-1.67127		-4	-2.49278		-3	-2.50246		-1	-1.20912		1	-1.85581
2	-2.58239		3	-1.72073		3	-2.09599		1	-1.08076		-6	-1.84535		3	-1.72171
5	-2.26305		4	-2.52866		4	-2.16938		4	-1.50226		-3	-2.51436		4	-1.98134
-6	-0.949449		5	-2.48708		5	-1.6308		6	-1.32728		-2	-2.45087		6	-2.90929
-4	-1.24025		-6	-1.83429		-5	-1.7942		-5	-1.85361		2	-2.65291		-5	-2.15508
2	-1.63023		-4	-1.72106		-2	-2.10062		-4	-1.86428		3	-2.90929		-4	-1.77072
3	-1.79295		-2	-1.96119		-6	-1.81821		-1	-1.781		6	-1.64605		-2	-2.61076
6	-1.82735		1	-2.87568		-4	-2.34366		2	-1.73021		-6	-2.76245		-1	-2.39856
-6	-1.02482		-5	-2.66983		-3	-1.97607		-6	-2.09599		3	-1.57074		3	-1.81659
-4	-1.14279		-3	-2.06135		-1	-2.16128		-5	-2.16938		6	-1.67914		5	-1.95895
-1	-1.42382		2	-2.07502		2	-2.15596		-4	-1.6308		1	-1.36465		6	-1.99633
1	-2.25613		6	-2.02209		3	-2.09561		-1	-1.65153		5	-2.29372		-6	-1.79535
2	-2.67982		-6	-1.61531		4	-2.43134		1	-1.66868		6	-1.79152		-5	-2.37024
3	-2.35971		-5	-2.50148		5	-1.91786		2	-1.65848		-6	-2.07539		-3	-1.7352
4	-2.33316		2	-2.17349		6	-1.91129		3	-1.8174		-5	-1.92947		-1	-1.54142
5	-1.80493		5	-2.6684		1	-2.11843		5	-1.77473		-4	-2.7416		1	-1.89144
-6	-0.887298		6	-2.10413		2	-2.26732		6	-1.77144		-2	-2.14638		2	-1.61964
-5	-1.24395		-6	-2.01059		5	-1.98997		-6	-2.69347		-6	-1.91129		4	-2.41344
-3	-1.08444		-5	-2.67272		6	-1.50255		-5	-2.10687		1	-1.48841		-6	-2.56778
-2	-1.00069		-4	-2.81943		-6	-1.99511		-4	-1.81298		6	-1.88314		-5	-2.30848
1	-2.19838		-1	-2.05712		-4	-2.52659		-3	-2.58874		1	-1.73121		2	-1.86025
2	-2.95314		2	-2.17764		-6	-1.88314		-2	-2.09907		3	-1.37722		5	-2.21737
5	-1.27292		3	-2.56325		-2	-1.10742		-1	-1.68804		5	-0.620384		-4	-1.64605
6	-2.59718		-4	-2.61581		-1	-1.45488		1	-1.68595		-6	-2.56778		-3	-1.7671
-6	-1.65309		-3	-1.95394		1	-1.53854		4	-2.34775		-5	-2.06849		1	-1.9004
-4	-1.63771		4	-2.37024		3	-1.71463		5	-2.4947		-4	-1.94954		3	-2.14039
-3	-1.70719		5	-2.10295		4	-1.74126		6	-2.90929		-3	-1.88267		4	-1.93236
-2	-1.77543		6	-2.02338		5	-1.66983		-6	-2.07869		-2	-2.39244		-4	-2.42721
-1	-1.88466		-6	-2.30848		-4	-2.63662		-5	-2.12372		-1	-0.959004		-3	-1.88267
3	-2.27007		-5	-2.13532		-3	-2.7519		-4	-1.99816		4	-2.54778		-1	-2.08688
4	-2.30374		-3	-2.39093		-2	-2.47223		-3	-1.87522		5	-2.58874		5	-2.09141
5	-2.05311		-2	-2.4632		2	-2.44569		-1	-2.32247		-5	-2.44398		-4	-1.67914
6	-2.47117		-1	-1.33679		4	-1.86563		1	-2.32506		-3	-2.36594		-3	-1.99087
-6	-1.75889		2	-2.32506		5	-1.9133		3	-2.48708		-2	-2.19656		-1	-1.42721
-5	-1.83028		3	-1.65652		-6	-2.5793		5	-2.32506		-1	-1.89893		3	-2.59113
-3	-2.14895		-5	-2.7416		-5	-2.08165		6	-1.81821		1	-2.34095		4	-1.56846
-1	-1.8001		-4	-2.91939		-4	-1.97029		-4	-1.98997		4	-2.42068		5	-2.59596
1	-2.59934		-1	-2.7416		-3	-2.65291		-3	-1.50255		5	-2.57465		-5	-2.29372
4	-1.9021		2	-2.2889		2	-1.47945		-2	-1.86654		-6	-2.00326		-4	-1.79152
6	-2.02001		5	-1.98371		5	-1.58343		2	-1.81019		-1	-1.37054		-3	-2.17671
-4	-1.86153		6	-1.91482		6	-1.61227		6	-1.59005		2	-2.01548		-2	-1.51416
-3	-1.95461		-4	-2.56325		-6	-1.82371		-6	-2.42068		3	-2.12656		1	-2.00062
-2	-1.77543		-2	-2.66983		-5	-2.02516		-4	-1.83597		4	-1.89607		2	-2.13031
2	-2.66449		-1	-1.88361		1	-2.38666		-3	-1.86249		5	-3.08299		3	-2.22144
3	-2.63536		1	-1.94626		4	-1.79295		-1	-1.19032		6	-2.57415		4	-1.96914
4	-2.20618		2	-2.90929		5	-1.92894		2	-1.53263		-6	-2.84945		6	-2.69959
5	-1.81688		3	-2.66697		-6	-2.65211		3	-1.4822		-5	-1.72471		-6	-1.92843
-6	-1.30737		4	-2.0273		-5	-2.61473		4	-1.7589		-2	-2.34382		-5	-2.5735
-5	-1.53723		-1	-2.62092		1	-1.21385		5	-1.52638		-1	-1.55481		-3	-2.56101
-4	-1.52432		5	-1.7342		2	-1.6861		-6	-1.71463		2	-2.00601		4	-1.91608
-2	-1.42773		-3	-2.19656		4	-1.95071		-5	-1.74126		3	-1.72183		5	-1.86744
2	-2.25515		-1	-2.56101		5	-1.83065		-4	-1.66983		4	-2.61028		-5	-0.620384
3	-2.10665		1	-1.92247		6	-1.67619		2	-1.22805		-6	-1.98137		-2	-1.47059
4	-2.00162		3	-1.95895		-5	-1.93079		3	-1.02436		-5	-2.20096		3	-1.72758
5	-1.75952		4	-1.9479		-3	-2.48589		6	-1.32754		-4	-1.94016		5	-2.55878
6	-2.86911		-6	-1.6017		-1	-1.09798		-5	-1.86563		-3	-1.91891		-6	-1.93872
-6	-1.01859		-5	-2.3336		-6	-2.18155		-4	-1.9133		-1	-1.72876		-5	-2.66129
-4	-1.2103		-4	-2.03191		-4	-2.23322		-2	-2.34502		1	-1.52815		-4	-1.83094
-3	-1.17564		-2	-2.03523		-2	-1.77901		1	-0.714442		2	-2.66449		-3	-2.39702
-2	-1.0557		-1	-1.69332		-6	-1.69977		5	-1.16343		1	-1.62446		-2	-1.44948
2	-2.55035		3	-2.24243		-5	-2.4632		-2	-2.18042		2	-2.57212		1	-1.66811
3	-2.49941		4	-1.79535		-4	-2.16375		4	-2.28652		3	-1.86233		2	-1.63054
6	-2.73521		5	-2.37024		-3	-2.69302		5	-1.87986		4	-1.90866		3	-2.50837
-6	-1.27928		-6	-1.67723		1	-2.74417		-6	-1.97724		6	-2.46796		-6	-2.54778
-5	-1.28219		-5	-2.76963		2	-2.28344		-5	-1.64905		-6	-1.86035		-5	-2.58874
2	-1.87641		-4	-2.43635		3	-1.99191		-4	-1.93979		-4	-2.85331		-2	-1.61177
3	-1.81298		-3	-2.05642		6	-2.36597		-2	-1.71559		-3	-2.85331		-1	-1.51115
-6	-1.83658		-2	-1.82597		-6	-1.78559		-1	-1.63956		-1	-2.61697		5	-2.18042
-1	-1.73937		5	-2.66697		-4	-2.1799		4	-2.02274		1	-1.43168		6	-1.89505
2	-2.72069		6	-2.89699		1	-2.28606		-4	-1.58343		2	-1.72673		-6	-1.91532
3	-2.2053		-5	-2.40165		2	-2.46162		-3	-1.61227		3	-2.83435		-5	-2.51637
4	-1.76772		-4	-2.07649		5	-2.29885		-2	-1.61227		4	-2.66323		-1	-2.26675
5	-2.72356		-2	-2.37605		1	-1.8655		-1	-1.70553		5	-1.90405		1	-2.32377
6	-3.08962		4	-2.56778		5	-2.4001		4	-1.02447		-6	-1.71869		3	-2.14724
-4	-2.26805		5	-2.30848		6	-2.03802		6	-0.875509		-4	-1.91509		4	-1.90979
-3	-2.24739		-3	-1.75225		-6	-2.52413		-5	-1.79295		-3	-2.01944		-6	-2.37752
4	-1.70636		-2	-2.64741		-3	-2.92026		-4	-1.92894		-2	-2.84183		-5	-2.63133
-2	-1.25067		2	-1.84535		-2	-2.69841		-2	-2.08431		-1	-2.59718		-4	-1.72106
-1	-1.24319		4	-1.85361		-1	-0.968691		-1	-1.96602		-5	-1.74508		-6	-1.75671
3	-2.39738		5	-1.86428		-2	-1.72964		1	-0.949449		1	-1.21563		-4	-2.34986
5	-1.98555		-3	-2.90929		2	-2.30484		3	-1.24025		3	-2.79194		-3	-1.93126
6	-1.9034		-2	-2.4947		3	-2.18486		-5	-1.95071		4	-1.9454		-1	-2.26604
-3	-1.16264		-1	-2.4947		-6	-2.00601		-4	-1.83065		1	-1.4486		3	-2.70113
-2	-1.1403		6	-2.42721		-4	-2.4926		-3	-1.67619		2	-2.04279		-6	-1.89607
-1	-1.23714		-6	-2.35188		-3	-2.11507		-2	-1.74841		3	-2.041		-5	-3.08299
3	-2.36851		-1	-2.49278		-2	-1.87887		-1	-1.8032		5	-2.10944		-4	-2.57415
4	-2.22039		3	-1.93288		3	-2.46956		2	-1.02482		-1	-2.04641		-3	-2.34865
5	-2.03213		4	-1.92247		6	-2.2053		4	-1.14279		4	-2.12583		-2	-1.64798
6	-2.03038		6	-2.69347		2	-1.92207		6	-2.09096		5	-1.76995		-6	-2.37619
-3	-2.211		-6	-2.90929		3	-2.02115		-6	-2.79873		6	-2.36346		-5	-1.84108
-2	-2.17083		-3	-2.76602		3	-2.47929		-2	-2.03038		-6	-2.01717		-2	-2.0398
2	-2.56338		1	-2.82762		-4	-1.74811		-1	-1.87518		-5	-1.93733		-1	-2.23322
4	-1.768		2	-2.65291		-2	-1.8001		1	-1.75024		-4	-2.78526		1	-2.08365
-5	-1.9196		3	-1.92557		-5	-2.45693		4	-2.37362		-3	-2.59718		2	-2.43418
-4	-1.72966		6	-2.07869		-4	-1.71388		6	-2.18155		-1	-1.69061		3	-2.4632
-3	-1.6326		-5	-2.13114		-3	-2.71784		-6	-1.99191		-6	-2.45075		5	-1.84677
-1	-2.18332		-4	-3.00371		1	-2.01435		-3	-2.36597		-5	-1.79736		-3	-1.94301
3	-2.67252		-3	-2.7589		4	-2.40147		-1	-1.3982		-6	-1.51372		-1	-2.06055
4	-2.57059		-2	-2.90433		-3	-2.06494		1	-0.887298		-5	-3.0452		1	-1.13686
5	-2.51282		-1	-2.64741		-2	-1.83323		2	-1.24395		1	-1.4694		3	-2.55618
-6	-1.2834		1	-2.39856		-1	-1.03891		4	-1.08444		3	-2.25417		4	-2.5929
-5	-1.79198		2	-2.15684		5	-2.49941		5	-1.00069		4	-2.09976		5	-2.91576
-4	-1.84348		3	-1.99208		1	-1.22785		-4	-2.4001		-5	-1.70774		6	-1.87072
-3	-1.82513		4	-2.81539		2	-1.62355		-3	-2.03802		-4	-2.63302		-1	-1.26967
-2	-1.98662		5	-2.55434		4	-1.64944		-2	-1.77608		-3	-2.00822		1	-2.35722
-1	-2.3557		-5	-2.60701		-5	-1.8679		-1	-1.74146		-2	-2.63302		2	-1.85682
6	-1.88961		-4	-2.16576		-4	-2.05619		1	-1.65309		-1	-1.07763		4	-2.99944
-4	-1.35865		1	-2.06994		-2	-2.79194		3	-1.63771		1	-2.20969		5	-3.22129
-3	-1.02208		3	-1.78398		-5	-2.67722		4	-1.70719		2	-2.00381		6	-2.92481
-2	-1.17018		5	-1.82065		-6	-1.90493		5	-1.77543		3	-1.86871		-6	-1.90866
-1	-1.31135		6	-2.11884		-5	-1.87969		6	-1.88466		4	-2.48258		-4	-2.46796
1	-2.40678		-6	-2.68894		-3	-2.65949		-6	-2.18486		5	-2.48589		-3	-2.37619
3	-1.78196		-2	-1.69576		-2	-2.29134		1	-1.75889		6	-2.53704		2	-2.49429
4	-2.60953		1	-1.75749		-1	-2.34263		2	-1.83028		-6	-1.89308		5	-1.78892
5	-1.8864		3	-1.89723		3	-2.20443		4	-2.14895		-3	-1.79839		6	-2.11578
6	-1.88734		4	-1.92843		4	-1.9767		6	-1.8001		-5	-2.43271		-3	-1.89436
-6	-0.986001		5	-2.5735		6	-2.41966		-6	-2.2053		-3	-2.41257		-2	-1.66625
-5	-1.44086		-6	-2.1438		-6	-2.78526		-5	-1.80423		2	-2.27825		-1	-1.47732
-4	-1.35085		-5	-2.12948		-4	-2.31036		-4	-2.23136		5	-2.37105		3	-2.46956
-3	-1.21187		-4	-1.94899		-3	-1.90384		2	-1.95854		6	-2.07259		5	-2.01211
-1	-1.4467		-2	-2.6033		3	-2.11295		6	-2.26305		1	-1.47133		6	-2.19157
1	-3.11014		-1	-1.58187		4	-1.89907		-5	-2.27722		4	-2.16534		-5	-2.10944
2	-2.95335		3	-2.42068		6	-1.72935		-3	-1.96753		5	-1.77188		-2	-1.59226
3	-2.64796		5	-1.83597		3	-1.76202		-1	-1.56969		2	-2.72644		2	-2.36851
4	-2.83504		6	-1.86249		4	-2.1025		1	-2.70113		4	-2.97311		-4	-1.81867
5	-2.29385		-4	-2.1985		-6	-1.69517		2	-2.57009		6	-2.87723		-2	-2.57009
6	-1.85627		-1	-2.33827		-5	-2.60368		3	-2.59718		-6	-2.56808		-1	-1.97209
-6	-2.16651		1	-1.94572		-2	-1.82191		5	-2.33433		-5	-2.86911		2	-1.99191
-5	-2.66568		2	-2.16486		-5	-2.01267		6	-2.17094		-4	-2.39065		3	-1.82626
-1	-1.7567		3	-2.03791		1	-1.94684		-6	-2.47929		-3	-2.26705		-6	-1.55287
2	-2.95335		4	-1.93872		4	-2.48756		4	-1.86153		-2	-2.78859		-4	-2.65949
3	-1.61938		5	-2.66129		-6	-2.30593		5	-1.95461		1	-2.18155		-2	-1.56308
4	-2.65895		6	-1.83094		-5	-1.97209		6	-1.77543		3	-1.86951		1	-2.11863
6	-2.83504		-4	-1.59306		-4	-2.01267		-4	-2.0398		6	-2.86114		2	-2.56408
-6	-0.96694		5	-1.92505		-2	-2.6015		-2	-2.28975		-6	-2.23601		3	-1.81475
-5	-1.48681		-4	-2.50051		-1	-0.897352		1	-2.26205		-5	-1.81298		-6	-2.38534
-3	-1.33696		-3	-1.89796		3	-1.95071		2	-2.75331		-4	-2.95314		-5	-2.01661
1	-2.31621		-2	-2.73154		4	-1.86312		4	-2.35722		-3	-1.80736		-4	-1.84563
2	-2.63424		1	-2.26448		6	-2.20969		-6	-2.85331		-6	-1.72935		-1	-1.25888
3	-2.02225		3	-2.14811		1	-1.2273		-5	-2.60259		-3	-2.16454		2	-2.37105
4	-1.77026		4	-1.91532		2	-0.994798		3	-2.1197		-2	-2.20705		5	-1.78659
-6	-0.810373		5	-2.51637		3	-1.1014		5	-1.58104		1	-1.50027		-1	-1.6995
-4	-0.960279		-6	-2.06994		4	-0.978667		-4	-1.69382		2	-1.82845		2	-2.63536
-1	-0.936692		-4	-2.30104		5	-1.22822		-3	-2.1882		5	-2.20096		3	-2.79532
1	-1.05696		-2	-2.24458		4	-1.97817		-2	-2.22905		3	-2.49091		4	-2.49599
3	-2.46427		-1	-1.79305		5	-1.55682		-1	-1.28832		4	-2.86911		5	-2.7472
5	-2.70118		1	-1.781		-5	-2.45762		1	-1.18732		-5	-2.41823		-6	-2.09976
-5	-0.897338		4	-2.50837		-3	-1.83504		2	-1.30737		1	-1.39145		-3	-2.27773
2	-2.50975		5	-2.54778		2	-1.95555		3	-1.53723		4	-2.64968		-2	-1.39105
-6	-0.674654		-3	-2.67562		3	-1.81417		4	-1.52432		-6	-2.31258		-1	-1.46383
-5	-0.725503		-2	-2.27362		4	-2.05026		6	-1.42773		-1	-2.6125		-2	-1.78163
-3	-0.877434		1	-1.5054		5	-2.34476		-5	-2.40147		-5	-2.10526		1	-2.13836
-2	-0.917146		2	-2.41106		6	-1.63787		2	-1.01859		-4	-2.56607		2	-1.9091
1	-1.03653		3	-2.31733		-5	-2.5968		4	-1.2103		-3	-2.84945		3	-2.61923
2	-2.56833		6	-1.97724		-4	-2.40741		5	-1.17564		-2	-3.21234		-6	-2.48258
3	-3.03769		-5	-2.09523		-3	-2.59296		6	-1.0557		-1	-2.34986		-5	-2.48589
-6	-0.717849		-4	-1.86338		-2	-1.87089		-6	-2.66954		-6	-2.66795		-4	-2.53704
-5	-0.880479		-1	-1.50031		-1	-2.16437		-5	-2.61473		-5	-2.85908		-3	-1.66099
-4	-0.67162		4	-2.37752		-4	-1.86191		-4	-2.20793		-4	-1.76429		-1	-1.08358
2	-1.44426		5	-2.63133		-3	-2.65013		-3	-1.95904		-3	-2.52247		1	-2.39603
5	-2.26809		6	-1.72106		-1	-1.29231		-2	-1.80841		-2	-1.96177		2	-2.59504
-6	-0.422676		-5	-2.37749		1	-2.27047		2	-1.27928		-1	-1.66932		4	-2.66954
-5	-1.09399		-4	-2.28553		3	-1.83387		3	-1.28219		1	-2.44656		5	-2.79532
-1	-0.995202		-2	-2.79532		-5	-2.26729		-5	-1.64944		2	-2.9278		6	-1.84639
2	-2.2444		2	-2.22039		-3	-1.73746		-1	-1.20539		3	-1.58839		-4	-2.51337
3	-2.37634		4	-1.75671		-1	-2.43377		1	-1.35611		4	-2.66343		-3	-2.55618
4	-1.40702		6	-2.34986		1	-1.42667		2	-1.83658		5	-3.0045		-2	-2.08629
-6	-0.701106		-6	-2.29615		2	-2.15172		-4	-1.94733		-5	-2.01297		-1	-1.2273
-5	-1.07695		-4	-1.5703		4	-2.65895		2	-1.78626		-4	-1.5433		2	-1.53183
-1	-1.64083		-3	-2.53892		-6	-2.61554		4	-2.21322		-2	-1.9516		3	-2.59078
2	-1.67409		-2	-2.00656		-5	-2.10888		-4	-2.01717		1	-2.34584		4	-1.94588
5	-2.51033		-1	-2.9069		-4	-2.07508		-2	-1.97209		2	-2.59296		6	-2.72644
6	-1.8928		1	-1.90166		-3	-2.5616		-1	-2.01774		4	-2.41496		-4	-2.31933
-6	-0.960617		2	-2.57825		1	-2.35792		-6	-2.20443		1	-2.26504		-2	-1.75116
-5	-1.12943		4	-1.91353		2	-2.18406		-5	-1.9767		4	-2.5616		2	-2.25222
-2	-1.2437		6	-2.84945		3	-2.29674		-3	-2.41966		5	-2.11014		5	-2.73227
-1	-1.34283		-5	-1.86153		2	-2.5835		3	-2.26805		6	-1.91758		6	-2.53704
2	-2.28223		-4	-2.01155		3	-2.14827		4	-2.24739		-5	-1.90621		-5	-2.37105
3	-1.82142		-3	-1.8655		5	-2.09407		-6	-1.76202		-4	-2.026		-4	-2.07259
-6	-0.540354		-2	-2.47602		6	-2.02264		-5	-2.1025		3	-1.92204		-2	-2.3827
-5	-1.6851		-1	-1.54804		3	-1.70595		5	-1.25067		4	-1.88099		1	-1.33199
-4	-1.39831		2	-2.64485		4	-2.96221		6	-1.24319		-3	-2.8384		2	-2.30704
-3	-1.41091		4	-2.37619		5	-2.65895		-5	-2.48756		-2	-1.83772		4	-2.95805
-1	-1.49614		5	-1.84108		-4	-1.83705		4	-1.16264		-1	-2.84008		-6	-2.16534
1	-1.56408		-6	-1.84715		-3	-2.52085		5	-1.1403		1	-2.74487		-5	-1.77188
5	-2.42078		-4	-3.39738		-1	-1.32812		6	-1.23714		3	-1.88734		-2	-2.79532
6	-1.81536		-3	-2.91576		-2	-2.29674		-6	-2.20969		5	-1.8671		3	-1.68321
-6	-1.52209		1	-1.99298		-1	-0.902491		-5	-2.02286		-6	-2.43444		-6	-2.97311
-5	-1.46029		2	-2.26305		1	-1.96432		-4	-1.87032		-3	-2.39876		-4	-2.87723
-4	-1.70358		4	-2.58031		2	-3.06633		-3	-2.12583		-2	-1.91037		-3	-2.58551
-3	-1.72262		5	-1.86233		5	-2.83763		-2	-2.09567		-6	-2.83504		1	-1.45974
-2	-1.9269		-6	-2.09096		6	-1.70568		-1	-1.57949		-4	-2.14758		2	-1.53761
1	-2.30746		-1	-1.83176		-6	-2.12602		1	-1.59099		-3	-2.82841		4	-1.48865
3	-2.29416		1	-2.15434		-4	-2.03815		4	-2.18072		-2	-2.58537		5	-2.6181
6	-1.91833		3	-2.79194		-3	-2.62521		5	-2.52596		-1	-1.48064		6	-2.5552
-6	-1.33612		6	-2.79873		-2	-1.08221		6	-2.72069		-6	-1.83471		-4	-2.20443
-5	-1.66737		-4	-2.02747		-1	-0.654596		-6	-2.03684		-2	-2.14621		-1	-1.99191
-4	-1.40528		-3	-2.69571		2	-2.46058		-5	-2.00216		2	-2.22553		2	-1.59439
6	-1.69716		-2	-2.1528		3	-2.00009		-4	-1.89521		6	-2.03043		-6	-2.86911
-4	-0.8656		-1	-2.61473		5	-2.6379		-3	-1.81016		1	-1.22974		-2	-2.44314
-3	-1.12232		1	-2.69302		6	-2.0143		-1	-2.48093		-4	-2.63606		1	-1.45044
-2	-0.895692		2	-2.36978		-4	-2.32062		1	-2.78526		-3	-1.83763		2	-2.19581
-1	-1.53964		3	-2.41539		-3	-1.89057		3	-2.44769		6	-1.58122		-4	-1.70691
1	-1.23106		4	-1.98978		-2	-2.80942		5	-2.24167		-6	-2.76039		-3	-2.5116
6	-2.65217		5	-2.08431		-1	-1.96903		6	-1.82335		-5	-3.05657		-1	-1.45911
			-4	-1.67722		-6	-2.21912		-5	-1.97817		-4	-2.33595		3	-2.84945
			-2	-2.44013		-4	-1.76309		-4	-1.55682		-3	-2.07936		4	-1.56727
			1	-2.46637		-1	-1.49046		-2	-1.84655		-2	-1.86221		5	-2.85721
			3	-1.78759		1	-2.07783		4	-2.211		1	-1.17882		-5	-2.40699
			6	-1.72241		4	-1.8432		5	-2.17083		4	-2.31446		-4	-1.80946
			-6	-2.07259		5	-1.92161		-6	-1.81417		6	-2.21912		-3	-2.5929
			3	-1.60785		2	-1.96627		-5	-2.05026		-6	-2.75313		-2	-1.47667
			4	-2.5446		5	-1.43206		-4	-2.34476		-5	-1.64626		1	-1.79363
			5	-2.84563		6	-3.05657		-3	-1.63787		-4	-2.75796		2	-2.14895
			6	-1.86035		3	-2.28777		-2	-1.94423		-2	-2.0052		3	-2.03921
			-4	-2.19924		4	-2.53081		-1	-1.88006		-4	-2.10718		4	-1.93545
			-3	-2.61028		5	-1.91599		3	-1.9196		-3	-1.73389		6	-2.33082
			-2	-2.5116		6	-1.77302		4	-1.72966		-2	-2.76039		-6	-2.2806
			3	-1.71318		-6	-2.00051		5	-1.6326		2	-1.3414		-4	-1.76034
			-6	-1.57743		-5	-1.84527		-5	-2.2806		4	-1.91915		-2	-2.3135
			-5	-2.40422		2	-2.06881		-4	-1.74351		-6	-1.2049		3	-1.67971
			-2	-2.16296		3	-1.68101		1	-1.56195		-5	-2.27283		4	-2.43047
			2	-2.15202		-5	-1.87314		4	-2.49414		-2	-2.09383		-6	-2.70101
			3	-2.7122		-1	-1.87952		5	-1.69832		-1	-0.969697		-3	-1.51506
			4	-2.91131		4	-2.20463		-5	-1.58275		1	-2.07251		-2	-2.79062
			-6	-2.36346		-6	-1.97981		-4	-3.0045		2	-1.75225		-1	-1.89284
			-5	-2.35971		-5	-2.14453		-3	-2.69371		5	-1.43797		1	-1.72653
			-3	-1.94926		-4	-1.43701		-2	-2.06362		6	-2.80153		4	-1.77058
			-2	-1.97877		-3	-1.98514		-1	-2.52903		-3	-2.69818		5	-1.77261
			1	-2.12729		-1	-2.33424		1	-1.63639		-1	-2.64308		-6	-2.41496
			6	-1.81867		2	-1.95689		4	-1.85417		3	-2.33204		-2	-1.74487
			-6	-2.26305		5	-2.4075		5	-2.00106		4	-1.28145		-1	-1.99234
			-5	-2.01548		6	-1.38906		-6	-1.83387		6	-2.34999		1	-2.29965
			1	-2.55035		-6	-1.6112		-2	-2.16723		-6	-1.49663		2	-1.62429
			2	-1.99351		-5	-2.36043		1	-1.2834		-3	-2.18669		3	-2.66118
			-6	-2.17094		-4	-2.39588		2	-1.79198		-2	-1.76488		4	-2.80286
			-5	-2.03506		-3	-2.61688		3	-1.84348		-6	-1.87864		5	-2.55105
			-4	-2.7472		-1	-1.30004		4	-1.82513		-5	-1.78437		-6	-2.33726
			-3	-2.54651		2	-1.58779		5	-1.98662		-3	-2.33314		-3	-2.35349
			-2	-2.5762		4	-1.60953		6	-2.3557		-2	-1.97973		1	-2.29289
			4	-1.55287		6	-1.87864		-5	-2.65895		3	-1.69946		2	-1.9791
			6	-2.65949		2	-2.09549		-1	-1.18313		1	-1.04085		3	-1.88565
			-5	-2.3622		3	-2.03321		3	-1.35865		2	-1.99363		6	-2.63302
			-4	-1.80597		4	-1.62457		4	-1.02208		3	-1.61329		-6	-2.5616
			-3	-2.9069		6	-2.32225		5	-1.17018		5	-2.401		-5	-2.11014
			2	-1.9726		-2	-1.57742		6	-1.31135		6	-2.01588		-4	-1.91758
			5	-1.70004		-5	-2.51701		-4	-2.33094		-4	-2.14544		-3	-2.51602
			6	-2.96803		-4	-1.83697		-3	-2.14417		-3	-1.63373		-1	-1.33557
			-6	-2.17256		-3	-2.53418		-2	-3.44384		-2	-2.31059		1	-2.7368
			-5	-2.05619		-2	-2.40619		2	-2.66568		-1	-2.41943		2	-1.9852
			2	-2.70941		-1	-0.698031		3	-2.39754		1	-2.12586		3	-1.97632
			3	-2.31594		1	-1.18898		4	-2.09773		5	-2.30127		5	-1.56427
			4	-2.38534		4	-2.46177		6	-1.90997		2	-1.67675		6	-2.72757
			5	-2.01661		6	-1.98218		-6	-2.50183		3	-1.7067		-4	-2.45973
			6	-1.84563		-6	-2.89121		-5	-1.95954		4	-1.99819		-3	-1.70769
			-6	-2.09432		-3	-2.19463		-3	-2.05412		1	-2.23667		-2	-1.61273
			-5	-1.85799		-1	-0.911433		-1	-1.6739		2	-1.90251		2	-1.73058
			-3	-2.74417		2	-1.67024		3	-1.74814		4	-1.73356		5	-1.72368
			-1	-1.77027		5	-1.29537		4	-2.53569		5	-1.80185		6	-2.31856
			4	-2.02516		6	-1.71645		-6	-2.5968		-5	-2.45661		-6	-1.68252
			-4	-1.73227		-6	-2.64083		-5	-2.36352		-1	-2.27736		-5	-2.7211
			-3	-1.90384		-5	-1.75632		-4	-2.12162		5	-1.5468		-4	-2.24441
			1	-2.16454		-1	-1.06764		-1	-1.19848		-4	-2.05589		-3	-1.95687
			2	-1.62446		4	-1.90538		2	-0.986001		-2	-1.94007		-1	-2.16294
			4	-2.84183		-3	-2.31585		3	-1.44086		-6	-1.41025		1	-1.3178
			6	-2.85331		-2	-2.07983		4	-1.35085		-5	-2.55572		3	-1.84484
			-6	-1.71262		-1	-2.65679		5	-1.21187		-2	-1.95829		4	-1.92082
			-4	-2.71642		2	-2.12313		-6	-1.70595		-1	-0.817707		6	-1.97058
			-3	-2.69977		3	-1.6554		-5	-2.96221		2	-1.72343		-6	-1.87747
			-2	-2.51603		4	-2.19785		-4	-2.65895		3	-2.49888		-4	-2.66118
			1	-1.6793		5	-1.77972		-2	-2.74487		4	-2.56315		-2	-2.44384
			2	-2.29508		2	-2.45151		-1	-2.84178		5	-1.70879		1	-2.35681
			5	-1.69382		3	-1.74679		2	-2.16651		6	-2.43587		2	-2.53068
			6	-2.1882		4	-2.22966		3	-2.66568		-5	-2.23667		4	-1.60499
			-6	-2.0404		-5	-1.88685		-5	-2.18257		-4	-1.93741		5	-2.65232
			-5	-2.87315		-4	-1.94141		1	-1.52541		-3	-1.75808		6	-2.95335
			-4	-2.42686		4	-1.83697		4	-2.10389		1	-2.15705		-6	-1.81163
			-1	-1.96301		6	-1.69615		5	-1.68488		-5	-2.61688		-5	-2.65673
			2	-2.05743		-6	-1.82142		-5	-2.10018		-4	-2.70075		-3	-1.83205
			3	-2.57415		-3	-1.72587		2	-2.01449		-2	-2.15852		-2	-2.7368
			-6	-2.66449		-2	-1.85823		3	-2.36465		-1	-2.04839		-1	-1.80131
			-4	-2.29615		-1	-1.07799		-2	-1.84261		-5	-2.70332		3	-1.76373
			-3	-1.85409		1	-2.30642		-1	-1.94078		-4	-2.70332		5	-2.58915
			2	-2.73227		2	-1.85199		1	-0.96694		-3	-2.38086		6	-1.90523
			3	-2.66954		3	-2.44576		2	-1.48681		-2	-2.61688		-6	-2.08034
			4	-2.61473		4	-2.61057		4	-1.33696		3	-2.34205		-1	-1.95511
			5	-2.20793		5	-2.61266		-4	-2.83763		4	-1.34003		1	-2.53905
			6	-1.95904		6	-1.59058		-3	-1.70568		5	-2.41144		4	-2.66795
			-6	-1.84487		-5	-2.54662		-2	-2.35567		2	-1.55133		-4	-2.03043
			2	-1.9989		-4	-2.88331		-1	-1.79518		3	-2.31904		-3	-2.2806
			3	-2.215		-3	-2.88331		1	-0.810373		4	-1.82415		-2	-1.54949
			6	-2.51337		-5	-2.55388		3	-0.960279		-6	-1.85491		-1	-1.79578
			-6	-2.45693		-3	-2.47075		6	-0.936692		-5	-1.75254		3	-2.3206
			-5	-1.81546		-2	-1.61141		-6	-2.0143		-1	-2.31479		4	-1.77318
			-3	-2.96301		-1	-1.86193		-2	-2.06584					5	-2.96221
			-2	-1.67774		2	-1.87942		1	-1.32579					-6	-2.46058
			3	-2.3182		4	-2.32875		2	-2.42989					-5	-1.65594
			4	-1.94829		5	-2.52896		5	-1.43229					-1	-1.24099
			5	-1.95559		6	-2.15778		-6	-2.63606					2	-2.34057
			-6	-2.19496		-6	-1.77451		-3	-1.66057					3	-2.81491
			-4	-3.25908		-5	-1.96296		-2	-2.28654					4	-1.73137
			-2	-2.56408					-1	-0.922393					-5	-2.58593
			-1	-1.32873					2	-0.897338					-4	-1.79044
			1	-2.71784					-6	-3.05657					-3	-2.66446
			6	-2.31933					-5	-2.75796					-1	-1.2305
			-4	-2.32275					-4	-2.42535					1	-1.75313
			-4	-2.46637					-3	-1.64701					5	-2.94263
			1	-2.25613					-1	-2.23923					-4	-1.58122
			2	-2.21679					1	-0.674654					-1	-1.82726
			4	-2.87723					2	-0.725503					1	-1.16096
			5	-3.26906					4	-0.877434					4	-1.7399
			-5	-2.6125					5	-0.917146					6	-1.66524
			-4	-1.77575					-6	-3.05657					-3	-2.57465
			-2	-1.83882					-3	-2.54543					-2	-1.68427
			-1	-2.03861					-2	-2.84646					-1	-1.91564
			4	-2.36158					-1	-2.39592					1	-1.71415
			6	-1.85506					1	-2.10881					2	-1.76629
			-6	-2.21456					3	-2.09489					3	-1.76064
			-5	-1.98111					4	-2.06682					4	-2.82329
			-2	-2.25174					-5	-2.46551					5	-1.87125
			-1	-1.62561					1	-0.717849					-3	-2.69275
			1	-2.41328					2	-0.880479					-1	-1.80399
			3	-1.7911					3	-0.67162					1	-1.86717
			5	-2.386					-6	-1.68101					4	-1.51375
			6	-1.98792					-1	-0.597513					-6	-1.91113
			-6	-1.88592					1	-0.422676					-4	-3.21147
			1	-2.51337					2	-1.09399					-1	-1.22648
			2	-2.6181					6	-0.995202					5	-2.59251
			6	-2.56808					-5	-2.26263					-6	-2.69275
			-6	-2.86114					-4	-2.53514					-1	-1.91356
			-5	-2.36095					-3	-2.42648					1	-1.10024
			-3	-2.05619					3	-1.13593					4	-1.56319
			-2	-2.08497					4	-1.94078					5	-2.6288
			-1	-1.87355					5	-1.35905					6	-1.82868
			3	-2.41823					6	-1.97981					-6	-2.69695
			6	-2.20443					-4	-2.4075					-4	-3.06633
			-5	-2.61473					-3	-1.38906					-3	-1.85064
			-4	-2.57009					-2	-2.00487					2	-1.38059
			-3	-2.79194					1	-0.701106					3	-2.56833
			4	-2.36095					2	-1.07695					4	-1.93127
			5	-1.83583					6	-1.64083					6	-1.92839
			-5	-1.79026					-6	-2.03321					-6	-1.94823
			-2	-2.24357					-5	-1.62457					-1	-1.10761
			3	-1.75827					-3	-2.32225					1	-2.27124
			6	-1.70691					-2	-2.20191					2	-2.62165
			-6	-2.72069					-1	-1.15055					3	-2.59251
			-3	-2.72356					1	-0.960617					4	-1.74576
			1	-2.31147					2	-1.12943					6	-2.55445
			2	-2.56607					5	-1.2437					-6	-1.39973
			3	-2.10319					6	-1.34283					-2	-1.56536
			6	-2.03684					-6	-1.98218					1	-1.11484
			-6	-1.82335					-4	-1.75866					4	-2.26574
			-4	-2.78196					-1	-1.67216					5	-1.41664
			-3	-1.97057					-6	-2.74394					6	-2.23339
			-1	-2.48589					-2	-2.44719					-6	-1.91915
			1	-2.13463					1	-1.72751					-2	-1.68591
			5	-2.40699					2	-2.07433					-1	-0.974823
			6	-1.80946					3	-2.3443					3	-2.33964
			-6	-2.63092					6	-1.30311					4	-2.36539
			-5	-1.88753					-4	-1.29537					5	-1.45439
			-3	-2.93195					-3	-1.71645					-3	-1.55701
			-2	-2.63302					1	-0.540354					-2	-2.6276
			4	-2.2806					2	-1.6851					-1	-1.66452
			6	-1.76034					3	-1.39831					1	-1.98812
			-5	-1.77697					4	-1.41091					3	-1.90006
			-4	-2.86263					6	-1.49614					6	-2.50868
			-1	-2.01247					-5	-1.90538					-5	-1.74309
			1	-2.09834					1	-1.52209					-4	-1.94636
			2	-2.21901					2	-1.46029					-2	-1.87825
			3	-2.50494					3	-1.70358					-1	-2.19303
			6	-2.66795					4	-1.72262					1	-0.985089
			-5	-2.26865					5	-1.9269					2	-1.25515
			-4	-2.4836					-4	-1.49486					-5	-2.401
			-1	-2.35129					-3	-2.60641					-4	-2.01588
			1	-2.17011					-2	-2.26872					-3	-2.08727
			2	-2.25089					3	-2.48303					-2	-1.58978
			4	-2.70101					5	-2.44863					-1	-1.57433
			-6	-1.57041					6	-2.50539					4	-1.70514
			-5	-2.75033					-5	-1.82244					-5	-2.45588
			-4	-3.22471					-1	-1.9116					1	-1.77451
			-2	-2.11457					2	-1.31289					2	-2.81469
			-1	-2.50965					4	-1.75196					4	-2.41012
			3	-2.48659					-5	-1.83697					5	-2.44576
			-5	-2.53235					-3	-1.69615					6	-1.98267
			-4	-2.62884					-2	-1.84765					-6	-1.99819
			-2	-2.80597					1	-1.33612					-1	-1.81302
			1	-1.797					2	-1.66737					1	-1.14153
			2	-2.80597					3	-1.40528					4	-1.4637
			3	-2.8662					-3	-1.59058					5	-2.43309
			4	-2.65895					-2	-1.67312					6	-1.58503
			5	-3.00947					-1	-0.798235					-6	-2.40229
			-5	-2.75033					3	-0.8656					-5	-1.9632
			-4	-1.98284					4	-1.12232					-4	-1.95366
			-2	-2.51124					5	-0.895692					-3	-2.52551
			-1	-1.22267					6	-1.53964					-2	-2.5688
			1	-1.92286					-6	-2.15778					-1	-1.83051
			3	-1.42498					-5	-2.19544					1	-1.50761
			4	-2.33726					-4	-1.68091					2	-1.59751
			-5	-2.59488					-2	-1.71591					4	-1.81153
			-4	-2.59488					1	-1.64083					6	-2.44719
			-3	-1.75171					2	-1.97343					-6	-1.85272
			1	-2.53401					3	-1.85199					-4	-2.30538
			2	-2.75865					4	-1.80478					-2	-1.84981
			3	-2.66568					-3	-2.46924					-1	-1.95597
			5	-1.97172					-2	-1.82346					6	-1.53805
			6	-1.9072					-1	-1.5155					-3	-2.19785
			-6	-1.85312					5	-2.13345					-2	-2.40619
			-3	-1.79854					6	-1.77451					-1	-1.99718
			-1	-2.66568											1	-0.934932
			2	-2.48064											2	-2.17735
			3	-1.86764											3	-2.27833
			4	-2.79977											4	-2.39972
			5	-2.62265											5	-2.5187
			6	-1.66253											6	-1.59358
			-6	-2.73414											-6	-1.88488
			-4	-2.51602											-5	-1.83034
			-2	-2.94039											5	-1.96864
			-1	-2.58726											-6	-2.48615
			2	-2.06053											-2	-2.20765
			-4	-2.52329											1	-1.2024
			-3	-1.92062											3	-1.53664
			-1	-2.41054											5	-2.39588
			2	-1.63522											6	-2.87173
			3	-2.87527											-6	-1.82415
			6	-2.45973											-2	-1.49359
			-5	-2.43047											-1	-1.47242
			-4	-1.98167											1	-1.41462
			-3	-1.85943											3	-1.59137
			-2	-2.92987
			-1	-1.40424
			2	-3.02213
			3	-3.16723
			-5	-2.60854
			-4	-1.89323
			1	-2.52004
			2	-2.52166
			4	-1.68252
			5	-2.7211
			6	-2.24441
			-6	-1.90997
			-4	-2.8384
			-3	-2.73947
			-1	-2.57059
			1	-2.33409
			2	-2.80597
			3	-1.13554
			4	-2.10638
			5	-1.97864
			6	-2.50183
			-5	-2.32781
			-4	-2.01297
			-2	-2.48809
			3	-2.5968
			4	-1.87747
			6	-2.66118
			-4	-2.53905
			-2	-2.08329
			-1	-2.48809
			3	-2.48659
			4	-2.01297
			5	-3.44384
			6	-2.40121
			-6	-2.96221
			-5	-2.73947
			-3	-1.76203
			-2	-2.72888
			-1	-1.76175
			1	-1.87017
			2	-2.94899
			3	-2.65013
			4	-1.81163
			5	-2.65673
			-6	-2.53068
			-5	-2.95776
			-4	-1.82059
			-1	-2.8384
			1	-2.84178
			3	-2.5968
			4	-2.36352
			5	-2.12162
			-6	-2.59296
			-4	-2.53569
			-2	-1.74297
			1	-2.65452
			2	-2.0373
			3	-2.48509
			4	-2.08034
			-6	-2.74487
			-5	-2.19007
			-2	-2.52903
			-1	-1.47623
			3	-2.34584
			4	-2.20548
			5	-1.72497
			-5	-2.39268
			-4	-2.23382
			2	-1.98804
			3	-1.74814
			5	-1.86548
			3	-2.46058
			4	-2.46058
			5	-1.65594
			-6	-2.62165
			-5	-2.61114
			-4	-1.7505
			-2	-1.66057
			-1	-1.74364
			2	-1.93163
			-3	-2.70546
			-1	-2.70118
			2	-2.08653
			5	-2.58593
			6	-1.79044
			-6	-2.01694
			-5	-1.93856
			-3	-2.49362
			-2	-1.83559
			2	-2.4231
			3	-2.31271
			4	-1.93345
			6	-2.76039
			-2	-1.72503
			3	-1.67596
			-6	-2.6288
			-5	-2.5843
			-4	-2.06387
			-3	-1.79703
			2	-1.9714
			6	-2.69695
			-6	-2.69067
			-2	-2.84945
			1	-2.46923
			2	-2.77026
			3	-2.63606
			6	-1.66057
			3	-1.84646
			4	-1.91113
			6	-3.21147
			-4	-2.35376
			-3	-1.50444
			-1	-2.15048
			1	-2.0143
			3	-3.05657
			4	-2.75796
			5	-2.42535
			6	-1.64701
			-3	-2.40122
			-1	-2.04561
			2	-1.76358
			3	-1.98224
			4	-2.69275
			-4	-2.54395
			-3	-1.81602
			1	-2.50027
			3	-2.59417
			4	-2.69695
			6	-3.06633
			-5	-2.18087
			-1	-2.42818
			4	-1.94823
			-6	-2.12263
			-3	-1.76382
			1	-2.00051
			4	-2.46551
			-6	-2.18409
			-4	-1.98962
			-3	-2.1682
			4	-1.39973
			-5	-2.21493
			-4	-2.40659
			-3	-2.50566
			-2	-1.67636
			-1	-2.36051
			1	-2.24739
			2	-2.26966
			3	-2.33595
			4	-1.41864
			6	-1.2049
			-6	-2.80153
			-5	-2.29516
			-4	-1.70462
			-2	-1.67288
			-1	-1.78907
			2	-1.7319
			-6	-1.96155
			-5	-1.80675
			-2	-1.88724
			-1	-2.99413
			1	-2.33204
			4	-1.54788
			-6	-2.34999
			-4	-2.55572
			-2	-1.99973
			5	-1.74309
			6	-1.94636
			-6	-2.29215
			-5	-2.31374
			-4	-2.32984
			-3	-1.7572
			-1	-1.6724
			2	-2.32225
			3	-2.32225
			4	-2.58424
			5	-1.40554
			-5	-2.6476
			-3	-2.55942
			-2	-2.81804
			2	-1.81804
			5	-1.44433
			6	-2.74394
			-6	-1.30311
			-5	-2.23053
			-4	-1.77087
			-2	-1.83873
			5	-2.45588
			3	-1.6931
			4	-1.83068
			6	-2.50212
			-4	-2.35809
			-3	-2.01218
			-1	-1.78096
			1	-2.09997
			3	-2.6276
			4	-2.58819
			5	-2.74679
			6	-1.58169
			-6	-2.87942
			-5	-1.5145
			-4	-2.54482
			-2	-1.95412
			1	-2.10062
			4	-1.74366
			5	-1.8638
			-4	-1.90047
			-3	-1.84121
			-2	-2.47838
			3	-2.33369
			4	-2.40229
			5	-1.9632
			6	-1.95366
			-6	-2.071
			-5	-1.86156
			-4	-2.44291
			-2	-2.54124
			-1	-2.03487
			1	-2.39715
			4	-1.85272
			6	-2.30538
			-6	-2.50539
			-5	-1.6846
			-2	-2.29114
			-1	-1.46504
			1	-1.67071
			4	-1.97633
			5	-1.57356
			-4	-2.02827
			-3	-1.54018
			1	-2.49406
			2	-2.34999
			3	-1.59863
			-6	-2.3443
			-5	-2.52896
			-4	-1.7286
			-1	-2.41943
			1	-1.81136
			4	-1.93564
			6	-1.7622
			-6	-2.43587
			-5	-2.00956
			-3	-1.59077
			-1	-2.23667
			3	-2.5707
			4	-1.88488
			5	-1.83034
			-6	-2.46177
			-5	-2.60025
			-4	-1.71326
			-3	-2.47379
			1	-2.08106
			-5	-1.59318
			-3	-1.80023
			-2	-1.75955
			-1	-2.53594
			4	-2.48615
			-6	-2.87942
			-5	-2.50375
			-4	-2.5707
			-3	-2.53594
			-2	-1.59498
			2	-1.72208
			5	-2.49727
			6	-1.85491
			-5	-1.67143
			-4	-1.69538
			1	-2.81469
			3	-2.04725
			5	-1.477

## Sheet: Figure 4c
Figure 4c	Relationship between predicted melting temperature and mean log DMS reactivity over the interior bases of each dsDNA segment
Segment	Feature at 5' End	Feature at 3' End	Predicted Melting Temp (°C)	Mean Interior logDMS
1	Scaffold Term	Staple DX2	67.1641
2	Staple DX2	Staple DX2	58.7784	-2.34916
3	Staple DX2	Vertex	21.4272	-2.05648
4	Vertex	Staple Single Term	44.0247	-2.28628
5	Staple DX1	Staple Nick	6.21819	-1.50354
6	Staple Nick	Scaffold DX2	-15.9266	-1.09707
7	Scaffold DX2	Staple DX1	60.9033	-2.26452
8	Staple Single Term	Vertex	22.9433	-2.29362
9	Vertex	Staple DX2	39.5366	-2.06744
10	Staple DX2	Staple DX2	48.9975	-2.22917
11	Staple DX2	Staple DX1	64.5764	-2.10144
12	Staple Single Term	Vertex	6.06553	-2.054
13	Vertex	Staple DX2	44.8926	-2.36632
14	Staple DX2	Staple Single Term	17.2739	-2.05102
15	Staple DX1	Staple Nick	15	-1.9571
16	Staple Nick	Scaffold DX2	-27.175	-1.35299
17	Scaffold DX2	Staple DX1	70.9064	-2.3115
18	Staple Single Term	Staple DX2	39.7127	-2.039
19	Staple DX2	Vertex	42.5445	-2.2209
20	Vertex	Staple Single Term	35.8448	-2.11588
21	Staple DX1	Staple Nick	1.64987	-1.52783
22	Staple Nick	Scaffold DX2	2.11945	-1.50243
23	Scaffold DX2	Staple DX1	61.5602	-2.19096
24	Staple Single Term	Vertex	24.687	-2.16172
25	Vertex	Staple DX2	56.0361	-2.49511
26	Staple DX2	Staple Single Term	18.713	-2.25315
27	Staple DX1	Staple Nick	15.8949	-2.49278
28	Staple Nick	Scaffold DX2	2.58152	-1.01734
29	Scaffold DX2	Staple DX1	60.6647	-2.16714
30	Staple Single Term	Staple DX2	38.3112	-2.25756
31	Staple DX2	Vertex	6.63155	-1.95944
32	Vertex	Staple Single Term	58.7126	-2.48047
33	Staple DX1	Staple Nick	30.0547	-2.13724
34	Staple Nick	Staple DX2	35.3524	-2.27073
35	Staple DX2	Staple Nick	32.9905	-2.22908
36	Staple Nick	Staple DX2	36.2387	-2.27496
37	Staple DX2	Vertex	14.2593	-1.73572
38	Vertex	Staple Single Term	36.0791	-2.19282
39	Staple DX1	Staple Nick	32.1081	-2.25593
40	Staple Nick	Scaffold DX2	6.79429	-1.85581
41	Scaffold DX2	Staple DX1	42.3634	-2.36563
42	Staple Single Term	Vertex	18.6508	-2.54186
43	Vertex	Staple DX2	52.7134	-2.21502
44	Staple DX2	Staple Nick	44.2363	-2.23026
45	Staple Nick	Staple DX2	37.6677	-1.85285
46	Staple DX2	Staple Nick	27.1461	-1.74623
47	Staple Nick	Staple DX1	41.2624	-2.12867
48	Staple Single Term	Vertex	3.94096	-1.86658
49	Vertex	Staple DX2	41.674	-2.13157
50	Staple DX2	Staple DX2	60.2391	-2.18346
51	Staple DX2	Staple DX2	58.8936	-2.33016
52	Staple DX2	Vertex	10.9204	-2.12188
53	Vertex	Staple DX2	46.9834	-2.27682
54	Staple DX2	Staple Single Term	38.1557	-2.44351
55	Staple DX1	Staple Nick	17.3153	-2.51469
56	Staple Nick	Scaffold DX2	-1.62514
57	Scaffold DX2	Staple DX1	52.8785	-2.10613
58	Staple Single Term	Staple DX2	28.08	-2.43719
59	Staple DX2	Vertex	26.3091	-2.14089
60	Vertex	Staple Single Term	32.7415	-2.11812
61	Staple DX1	Staple Nick	-10.1378	-1.19356
62	Staple Nick	Scaffold DX2	6.65555	-0.891826
63	Scaffold DX2	Staple DX1	61.8082	-2.1588
64	Staple Single Term	Vertex	29.7785	-2.24783
65	Vertex	Staple DX2	39.4983	-2.08139
66	Staple DX2	Staple DX2	65.191	-2.43719
67	Staple DX2	Staple DX1	64.4624	-2.25653
68	Staple Single Term	Vertex	39.2222	-2.51812
69	Vertex	Staple DX2	43.0619	-2.11184
70	Staple DX2	Staple Single Term	43.0516	-2.20635
71	Staple DX1	Staple Nick	27.6021	-2.25477
72	Staple Nick	Scaffold DX2	-20.054	-1.25628
73	Scaffold DX2	Staple DX1	53.8148	-2.31861
74	Staple Single Term	Staple DX2	33.4791	-2.2927
75	Staple DX2	Vertex	6.02409	-2.14001
76	Vertex	Staple Single Term	44.1525	-2.07819
77	Staple DX1	Staple Single Term	53.5301	-2.02809
78	Staple DX1	Staple Nick	21.1742	-2.32981
79	Staple Nick	Scaffold DX2	-7.69524	-1.56325
80	Scaffold DX2	Staple DX1	51.4491	-2.13984
81	Staple Single Term	Staple DX1	45.7315	-2.31264
82	Staple Single Term	Vertex	30.0621	-2.18555
83	Vertex	Staple DX2	37.8813	-2.251
84	Staple DX2	Staple Single Term	27.4585	-2.16466
85	Staple DX1	Staple Nick	13.6155	-1.88329
86	Staple Nick	Scaffold DX2	8.93515	-2.09699
87	Scaffold DX2	Staple DX1	64.2756	-2.22964
88	Staple Single Term	Staple DX2	39.2074	-2.19645
89	Staple DX2	Vertex	2.23658	-1.93823
90	Vertex	Staple Single Term	28.0561	-2.16606
91	Staple DX1	Staple Nick	39.3573	-2.26872
92	Staple Nick	Staple DX2	52.0704	-2.61165
93	Staple DX2	Staple Nick	34.3343	-2.05303
94	Staple Nick	Staple DX2	34.8387	-2.34077
95	Staple DX2	Vertex	27.5743	-2.5471
96	Vertex	Staple Single Term	51.1456	-2.28855
97	Staple DX1	Staple Nick	30.1106	-1.99156
98	Staple Nick	Scaffold DX2	5.20173	-1.62465
99	Scaffold DX2	Staple DX1	66.5217	-2.10667
100	Staple Single Term	Vertex	24.4759	-2.17885
101	Vertex	Staple DX2	47.2744	-1.92396
102	Staple DX2	Staple Nick	34.3875	-1.8941
103	Staple Nick	Staple DX2	33.3861	-2.00597
104	Staple DX2	Staple Nick	27.7294	-1.96598
105	Staple Nick	Staple DX2	25.8539	-1.99216
106	Staple DX2	Vertex	10.9001	-2.03581
107	Vertex	Staple Single Term	34.7266	-1.96892
108	Staple DX1	Staple DX2	71.6943	-2.37472
109	Staple DX2	Staple DX2	62.3492	-2.48819
110	Staple DX2	Vertex	41.3603	-2.43813
111	Vertex	Staple Single Term	53.9334	-2.28069
112	Staple DX1	Staple Single Term	50.6816	-2.36382
113	Staple DX1	Staple Nick	14.9403	-2.18345
114	Staple Nick	Scaffold DX2	-9.49319	-1.50226
115	Scaffold DX2	Staple DX1	42.605	-2.0903
116	Staple Single Term	Staple DX1	33.883	-2.5183
117	Staple Single Term	Vertex	15.3381	-1.70658
118	Vertex	Staple DX2	47.5641	-2.1181
119	Staple DX2	Staple Nick	12.1607	-1.85442
120	Staple Nick	Scaffold DX2	-11.8935	-1.73021
121	Scaffold DX2	Staple DX2	75.8898	-2.48621
122	Staple DX2	Vertex	16.5264	-2.15494
123	Vertex	Staple Single Term	51.1093	-2.42693
124	Staple DX1	Staple Nick	25.1371	-1.96539
125	Staple Nick	Scaffold DX2	3.00072	-1.75551
126	Scaffold DX2	Staple DX1	51.0835	-2.19136
127	Staple Single Term	Vertex	16.633	-1.74692
128	Vertex	Staple DX2	53.2819	-2.22323
129	Staple DX2	Staple Nick	22.3429	-2.16521
130	Staple Nick	Staple DX2	48.4211	-2.62944
131	Staple DX2	Staple Nick	30.3536	-2.10905
132	Staple Nick	Staple DX1	28.9725	-2.19002
133	Staple Single Term	Vertex	12.1762	-1.94403
134	Vertex	Staple DX2	44.4032	-2.47732
135	Staple DX2	Staple DX2	63.8088	-2.2512
136	Staple DX2	Staple DX2	58.1097	-2.16478
137	Staple DX2	Vertex	19.2563	-2.24004
138	Vertex	Staple Single Term	31.9103	-2.11273
139	Staple DX1	Staple Single Term	25.3852	-2.10241
140	Staple DX1	Staple Nick	17.4053	-1.9066
141	Staple Nick	Scaffold DX2	1.93728	-1.81019
142	Scaffold DX2	Staple DX1	54.5428	-2.2279
143	Staple Single Term	Staple DX1	44.1583	-1.49528
144	Staple Single Term	Vertex	32.0498	-1.15607
145	Vertex	Staple DX2	37.2272	-2.18532
146	Staple DX2	Staple Nick	10.2171	-2.03971
147	Staple Nick	Scaffold DX2	9.52653	-1.57503
148	Scaffold DX2	Staple DX2	53.4679	-2.29699
149	Staple DX2	Vertex	5.95402	-2.0686
150	Vertex	Staple Single Term	37.6153	-2.14283
151	Staple DX1	Staple Nick	5.86135	-1.70858
152	Staple Nick	Scaffold DX2	0.254885	-1.19332
153	Scaffold DX2	Staple DX1	70.9858	-2.43087
154	Staple Single Term	Vertex	33.5806	-2.24943
155	Vertex	Staple DX2	32.7253	-1.88951
156	Staple DX2	Staple Single Term	38.1486	-2.23288
157	Staple DX1	Staple Nick	21.8231	-2.14241
158	Staple Nick	Scaffold DX2	-17.7751	-1.16343
159	Scaffold DX2	Staple DX1	58.037	-2.3752
160	Staple Single Term	Staple DX2	42.1344	-2.42507
161	Staple DX2	Vertex	15.8395	-2.19327
162	Vertex	Staple DX2	36.207	-2.13452
163	Staple DX2	Staple Nick	35.5573	-2.41219
164	Staple Nick	Staple DX2	35.8565	-2.27891
165	Staple DX2	Staple Nick	37.5336	-2.00168
166	Staple Nick	Staple DX2	31.0049	-1.99378
167	Staple DX2	Vertex	41.8291	-2.2433
168	Vertex	Staple Single Term	56.1343
169	Staple DX1	Scaffold Term	-12.1744
170	Scaffold Term	Staple DX2	67.1641
171	Staple DX2	Staple DX2	58.7784	-2.39651
172	Staple DX2	Vertex	21.4272	-2.06456
173	Vertex	Staple Single Term	44.0247	-2.36106
174	Staple DX1	Staple Nick	6.21819	-1.57186
175	Staple Nick	Scaffold DX2	-15.9266	-0.949989
176	Scaffold DX2	Staple DX1	60.9033	-2.20255
177	Staple Single Term	Vertex	22.9433	-2.2417
178	Vertex	Staple DX2	39.5366	-2.10298
179	Staple DX2	Staple Single Term	17.1686	-2.28195
180	Staple DX1	Staple Nick	12.1334	-1.9354
181	Staple Nick	Scaffold DX2	-20.3	-1.24025
182	Scaffold DX2	Staple DX1	55.1537	-2.07326
183	Staple Single Term	Staple DX2	20.0676	-2.07896
184	Staple DX2	Vertex	6.78909	-2.22548
185	Vertex	Staple Single Term	39.3001	-2.11222
186	Staple DX1	Staple Nick	7.37815	-1.77841
187	Staple Nick	Scaffold DX2	-9.60135	-1.0838
188	Scaffold DX2	Staple DX1	71.9116	-2.27279
189	Staple Single Term	Vertex	34.4371	-2.30375
190	Vertex	Staple DX2	59.2112	-2.58512
191	Staple DX2	Staple Nick	27.6732	-2.23523
192	Staple Nick	Staple DX2	32.7876	-2.09096
193	Staple DX2	Staple Nick	36.9212	-2.54035
194	Staple Nick	Staple DX1	47.6435	-2.14185
195	Staple Single Term	Vertex	24.687	-2.21722
196	Vertex	Staple DX2	56.0361	-2.59146
197	Staple DX2	Staple DX2	54.3901	-2.29127
198	Staple DX2	Staple DX1	66.2333	-2.11995
199	Staple Single Term	Vertex	26.2182	-2.25094
200	Vertex	Staple DX2	36.4515	-2.1179
201	Staple DX2	Staple Single Term	45.4274	-2.42751
202	Staple DX1	Staple Nick	13.2028	-2.21377
203	Staple Nick	Scaffold DX2	-23.8788	-1.10969
204	Scaffold DX2	Staple DX1	56.2921	-2.17283
205	Staple Single Term	Staple DX2	36.2387	-2.34993
206	Staple DX2	Vertex	14.2593	-1.75793
207	Vertex	Staple Single Term	36.0791	-2.15057
208	Staple DX1	Staple Single Term	52.6425	-2.16851
209	Staple DX1	Staple Nick	-2.68783	-2.0714
210	Staple Nick	Scaffold DX2	-10.2004	-1.70678
211	Scaffold DX2	Staple DX1	49.3901	-2.45595
212	Staple Single Term	Staple DX1	39.4822	-2.15566
213	Staple Single Term	Vertex	22.0636	-1.94637
214	Vertex	Staple DX2	51.2401	-2.12828
215	Staple DX2	Staple Single Term	27.8747	-2.59184
216	Staple DX1	Staple Nick	7.63978	-2.24485
217	Staple Nick	Scaffold DX2	0.988393	-1.98962
218	Scaffold DX2	Staple DX1	45.4862	-2.13411
219	Staple Single Term	Staple DX2	26.4653	-2.09116
220	Staple DX2	Vertex	38.8771	-2.19438
221	Vertex	Staple Single Term	37.8923	-2.17878
222	Staple DX1	Staple Nick	28.3682	-2.17761
223	Staple Nick	Staple DX2	29.4093	-2.07902
224	Staple DX2	Staple Nick	29.412	-2.07942
225	Staple Nick	Staple DX2	44.3698	-2.44719
226	Staple DX2	Vertex	12.736	-1.92515
227	Vertex	Staple Single Term	54.3295	-2.15673
228	Staple DX1	Staple DX2	54.346	-2.24519
229	Staple DX2	Staple DX2	57.8397	-2.31265
230	Staple DX2	Vertex	-1.33132	-2.25458
231	Vertex	Staple Single Term	45.3432	-2.17914
232	Staple DX1	Staple Nick	33.023	-2.47929
233	Staple Nick	Scaffold DX2	-9.71443	-1.86386
234	Scaffold DX2	Staple DX1	55.919	-2.23952
235	Staple Single Term	Vertex	26.4014	-2.25417
236	Vertex	Staple DX2	47.6946	-2.41161
237	Staple DX2	Staple Nick	30.725	-2.11824
238	Staple Nick	Staple DX2	33.3886	-2.18666
239	Staple DX2	Staple Nick	46.5898	-2.48055
240	Staple Nick	Staple DX1	32.8895	-2.11788
241	Staple Single Term	Vertex	22.7923	-1.92285
242	Vertex	Staple DX2	60.7969	-2.42665
243	Staple DX2	Staple Nick	13.7162	-2.10154
244	Staple Nick	Scaffold DX2	19.0714	-1.44916
245	Scaffold DX2	Staple DX2	53.6119	-2.2528
246	Staple DX2	Vertex	6.02409	-2.13774
247	Vertex	Staple Single Term	44.1525	-2.19078
248	Staple DX1	Staple Nick	36.127	-2.40147
249	Staple Nick	Scaffold DX2	4.81981	-1.11506
250	Scaffold DX2	Staple DX1	54.5483	-2.17709
251	Staple Single Term	Vertex	27.7922	-2.17317
252	Vertex	Staple DX2	52.8579	-2.38872
253	Staple DX2	Staple Nick	15.9833	-2.33199
254	Staple Nick	Scaffold DX2	1.55226	-1.28074
255	Scaffold DX2	Staple DX2	48.4174	-2.06811
256	Staple DX2	Vertex	36.3214	-2.27395
257	Vertex	Staple Single Term	46.9555	-2.19422
258	Staple DX1	Staple DX2	63.6434	-2.27264
259	Staple DX2	Staple DX2	47.0249	-2.27043
260	Staple DX2	Vertex	25.722	-2.03525
261	Vertex	Staple Single Term	61.7241	-2.47336
262	Staple DX1	Staple Nick	-2.00776	-1.63649
263	Staple Nick	Scaffold DX2	22.6131	-1.83658
264	Scaffold DX2	Staple DX1	53.9836	-2.3476
265	Staple Single Term	Vertex	42.2297	-2.27615
266	Vertex	Staple DX2	44.4532	-2.4121
267	Staple DX2	Staple Nick	40.9128	-1.94733
268	Staple Nick	Staple DX2	40.1955	-2.15528
269	Staple DX2	Staple Nick	37.5267	-2.47047
270	Staple Nick	Staple DX1	42.9722	-2.67722
271	Staple Single Term	Vertex	30.5902	-2.24418
272	Vertex	Staple DX2	37.7205	-1.97647
273	Staple DX2	Staple DX2	53.2373	-2.12833
274	Staple DX2	Staple DX1	56.7835	-2.10945
275	Staple Single Term	Vertex	45.3747	-2.79057
276	Vertex	Staple DX2	40.0321	-2.02428
277	Staple DX2	Staple Single Term	41.2045	-2.5836
278	Staple DX1	Staple Nick	5.34668	-2.20026
279	Staple Nick	Scaffold DX2	3.05643	-2.25772
280	Scaffold DX2	Staple DX1	62.0674	-2.33348
281	Staple Single Term	Staple DX2	37.3586	-2.24655
282	Staple DX2	Vertex	30.4209	-2.31133
283	Vertex	Staple Single Term	36.0205	-2.1042
284	Staple DX1	Staple Single Term	21.5498	-2.02259
285	Staple DX1	Staple Nick	9.62143	-1.93226
286	Staple Nick	Scaffold DX2	-25.1241	-1.25067
287	Scaffold DX2	Staple DX1	60.977	-2.06785
288	Staple Single Term	Staple DX1	28.888	-2.01403
289	Staple Single Term	Vertex	49.6074	-2.60105
290	Vertex	Staple DX2	55.7454	-2.54315
291	Staple DX2	Staple Single Term	28.98	-2.20501
292	Staple DX1	Staple Nick	25.0805	-2.48756
293	Staple Nick	Scaffold DX2	-7.35704	-1.15147
294	Scaffold DX2	Staple DX1	47.1212	-2.24101
295	Staple Single Term	Staple DX2	45.1867	-2.22784
296	Staple DX2	Vertex	16.633	-1.99226
297	Vertex	Staple Single Term	53.2819	-2.33377
298	Staple DX1	Staple Nick	22.3429	-2.01974
299	Staple Nick	Staple DX2	48.4211	-2.53773
300	Staple DX2	Staple Nick	30.3536	-2.06894
301	Staple Nick	Staple DX2	28.9725	-2.25305
302	Staple DX2	Vertex	12.1762	-2.07151
303	Vertex	Staple Single Term	44.4032	-2.39845
304	Staple DX1	Scaffold Term	-4.02001	-1.07577
305	Scaffold Term	Staple DX2	58.5304
306	Staple DX2	Staple DX2	80.0922	-2.50769
307	Staple DX2	Vertex	33.3986	-2.11815
308	Vertex	Staple DX2	49.3423	-2.23169
309	Staple DX2	Staple Single Term	36.4556	-2.35707
310	Staple DX1	Staple Nick	19.2713	-1.79385
311	Staple Nick	Scaffold DX2	3.22179	-2.19092
312	Scaffold DX2	Staple DX1	66.2531	-2.19526
313	Staple Single Term	Staple DX2	48.081	-2.4894
314	Staple DX2	Vertex	24.4562	-2.31439
315	Vertex	Staple Single Term	36.2648	-1.81021
316	Staple DX1	Staple Nick	32.9353	-1.95781
317	Staple Nick	Scaffold DX2	12.2854	-1.76062
318	Scaffold DX2	Staple DX1	81.4099	-2.52182
319	Staple Single Term	Vertex	30.278	-2.25093
320	Vertex	Staple DX2	50.8835	-2.41242
321	Staple DX2	Staple Nick	46.9107	-2.17023
322	Staple Nick	Staple DX2	48.4661	-2.43192
323	Staple DX2	Staple Nick	50.7761	-2.58565
324	Staple Nick	Staple DX2	31.7836	-2.21993
325	Staple DX2	Vertex	20.6001	-2.03858
326	Vertex	Staple DX2	48.9213	-2.27864
327	Staple DX2	Staple DX2	71.7733	-2.36931
328	Staple DX2	Staple DX1	63.435	-2.41897
329	Staple Single Term	Vertex	24.4529	-2.27633
330	Vertex	Staple DX2	56.1797	-2.40822
331	Staple DX2	Staple Single Term	29.0473	-1.99758
332	Staple DX1	Staple Nick	28.6833	-2.00055
333	Staple Nick	Scaffold DX2	7.97778	-1.8618
334	Scaffold DX2	Staple DX1	59.5546	-2.15136
335	Staple Single Term	Staple DX2	33.4167	-2.06173
336	Staple DX2	Vertex	12.3488	-2.05813
337	Vertex	Staple DX2	44.6507	-2.13918
338	Staple DX2	Staple Single Term	50.3834	-2.71637
339	Staple DX1	Staple Nick	13.9161	-2.40533
340	Staple Nick	Scaffold DX2	-19.7661	-1.18364
341	Scaffold DX2	Staple DX1	52.7889	-2.18672
342	Staple Single Term	Staple DX2	23.2335	-2.06405
343	Staple DX2	Vertex	27.9964	-2.22531
344	Vertex	Staple Single Term	36.0183	-2.05594
345	Staple DX1	Staple Nick	26.9683	-2.47995
346	Staple Nick	Staple DX2	36.0985	-2.44146
347	Staple DX2	Staple Nick	27.9477	-2.07743
348	Staple Nick	Staple DX2	47.2159	-2.22254
349	Staple DX2	Vertex	31.3687	-2.39482
350	Vertex	Staple Single Term	51.2161	-2.43754
351	Staple DX1	Staple DX2	70.9615	-2.60638
352	Staple DX2	Staple DX2	83.1075	-2.56729
353	Staple DX2	Vertex	29.0733	-2.43939
354	Vertex	Staple DX2	53.1341	-2.27469
355	Staple DX2	Staple Nick	35.2281	-2.36065
356	Staple Nick	Scaffold DX2	-1.86841	-1.2474
357	Scaffold DX2	Staple DX2	60.5303	-2.30663
358	Staple DX2	Vertex	21.5296	-2.20091
359	Vertex	Staple Single Term	47.8099	-2.21629
360	Staple DX1	Staple Nick	32.2939	-2.51799
361	Staple Nick	Scaffold DX2	29.0091	-2.4161
362	Scaffold DX2	Staple DX1	61.929	-2.44891
363	Staple Single Term	Vertex	19.1836	-2.02151
364	Vertex	Staple DX2	46.0663	-2.41999
365	Staple DX2	Staple Nick	35.5915	-2.11472
366	Staple Nick	Staple DX2	26.7169	-2.10382
367	Staple DX2	Staple Nick	30.8998	-1.92546
368	Staple Nick	Staple DX1	34.4965	-2.22529
369	Staple Single Term	Vertex	5.86488
370	Vertex	Staple DX2	44.5325
371	Staple DX2	Scaffold Term	-15.4194
372	Scaffold Term	Staple DX1	64.884
373	Staple Single Term	Staple DX2	24.9474
374	Staple DX2	Vertex	25.6541	-2.19237
375	Vertex	Staple DX2	41.8051	-2.11517
376	Staple DX2	Staple Nick	19.6901	-1.88712
377	Staple Nick	Scaffold DX2	-2.16251	-1.41188
378	Scaffold DX2	Staple DX2	63.346	-2.10999
379	Staple DX2	Vertex	15.1442	-2.28184
380	Vertex	Staple Single Term	40.9921	-2.34653
381	Staple DX1	Staple Nick	26.4537	-2.49133
382	Staple Nick	Scaffold DX2	-22.8492	-0.960279
383	Scaffold DX2	Staple DX1	46.1215	-2.10852
384	Staple Single Term	Vertex	17.5934	-1.58122
385	Vertex	Staple DX2	28.5979	-1.94831
386	Staple DX2	Staple Single Term	32.5049	-2.34547
387	Staple DX1	Staple Nick	35.1875	-2.23574
388	Staple Nick	Staple DX2	26.3094	-1.8624
389	Staple DX2	Vertex	12.0567	-1.97829
390	Vertex	Staple DX2	34.5787	-2.22843
391	Staple DX2	Staple DX1	66.4009	-2.25241
392	Staple Single Term	Staple DX1	31.405	-2.09889
393	Staple Single Term	Vertex	25.8971	-2.69275
394	Vertex	Staple DX2	44.8536	-2.13346
395	Staple DX2	Staple Nick	27.2777	-2.33836
396	Staple Nick	Scaffold DX2	-16.9418	-0.897338
397	Scaffold DX2	Staple DX2	60.0206	-2.45577
398	Staple DX2	Vertex	17.0868	-2.32302
399	Vertex	Staple DX2	44.0915	-2.12682
400	Staple DX2	Staple Nick	21.7266	-2.47172
401	Staple Nick	Scaffold DX2	-24.7652	-0.840028
402	Scaffold DX2	Staple DX2	65.0946	-2.67389
403	Staple DX2	Vertex	9.44524	-2.14619
404	Vertex	Staple Single Term	35.6642	-2.26258
405	Staple DX1	Staple Single Term	25.8695	-1.88241
406	Staple DX1	Staple Nick	40.3024	-2.36936
407	Staple Nick	Staple DX2	32.0749	-2.13042
408	Staple DX2	Vertex	31.8097	-2.55202
409	Vertex	Staple Single Term	33.6764	-2.06067
410	Staple DX1	Staple DX1	63.6494	-2.16026
411	Staple Single Term	Staple DX2	45.9733	-2.18087
412	Staple DX2	Vertex	19.2278	-1.94823
413	Vertex	Staple DX2	45.5592	-2.23347
414	Staple DX2	Staple Nick	18.601	-2.46551
415	Staple Nick	Scaffold DX2	-17.2449	-0.77605
416	Scaffold DX2	Staple DX2	63.7724	-2.04928
417	Staple DX2	Vertex	7.85952	-1.48255
418	Vertex	Staple Single Term	40.929	-1.88837
419	Staple DX1	Staple Nick	21.0204	-1.87491
420	Staple Nick	Scaffold DX2	3.80888	-1.09399
421	Scaffold DX2	Staple DX1	55.3354	-1.91688
422	Staple Single Term	Vertex	17.1359	-1.64882
423	Vertex	Staple DX2	60.4003	-2.13757
424	Staple DX2	Staple Single Term	41.7702	-1.93264
425	Staple DX1	Staple Nick	48.8556	-2.35722
426	Staple Nick	Staple DX1	31.9431	-1.66618
427	Staple Single Term	Vertex	11.7783
428	Vertex	Staple DX2	36.1144
429	Staple DX2	Scaffold Term	-7.61436
430	Scaffold Term	Staple DX2	64.884
431	Staple DX2	Staple DX1	57.5868	-2.17146
432	Staple Single Term	Staple DX2	29.3885	-1.94407
433	Staple DX2	Vertex	34.4808	-1.97217
434	Vertex	Staple DX2	46.3156	-2.13518
435	Staple DX2	Staple Single Term	41.928	-2.12303
436	Staple DX1	Staple Nick	10.4113	-1.93958
437	Staple Nick	Scaffold DX2	-24.3556	-1.07695
438	Scaffold DX2	Staple DX1	68.2463	-2.2632
439	Staple Single Term	Staple DX2	30.0991	-2.10378
440	Staple DX2	Vertex	12.3884	-1.8559
441	Vertex	Staple Single Term	32.9414	-1.67584
442	Staple DX1	Staple Single Term	21.7395	-1.8622
443	Staple DX1	Staple Nick	26.4358	-2.05549
444	Staple Nick	Scaffold DX2	-20.5962	-1.18656
445	Scaffold DX2	Staple DX1	59.1958	-2.04434
446	Staple Single Term	Staple DX1	32.2859	-2.19876
447	Staple Single Term	Vertex	21.6152	-1.95014
448	Vertex	Staple DX2	43.6319	-2.07961
449	Staple DX2	Staple Single Term	41.781	-2.10343
450	Staple DX1	Staple Nick	31.405	-2.06754
451	Staple Nick	Staple DX2	46.2372	-2.67502
452	Staple DX2	Staple Nick	37.0878	-2.11338
453	Staple Nick	Staple DX2	42.0641	-1.92698
454	Staple DX2	Vertex	29.4857	-2.45588
455	Vertex	Staple DX2	38.0056	-2.31364
456	Staple DX2	Staple DX2	60.2433	-2.03091
457	Staple DX2	Staple DX1	64.1472	-2.28166
458	Staple Single Term	Staple DX1	36.8689	-2.24795
459	Staple Single Term	Vertex	9.44524	-1.79388
460	Vertex	Staple DX2	35.6642	-2.08298
461	Staple DX2	Staple Single Term	25.8695	-1.80373
462	Staple DX1	Staple Nick	1.91164	-1.56068
463	Staple Nick	Scaffold DX2	17.2459	-1.4981
464	Scaffold DX2	Staple DX1	71.7881	-2.45924
465	Staple Single Term	Staple DX2	25.0616	-1.943
466	Staple DX2	Vertex	42.8831	-2.29119
467	Vertex	Staple DX2	27.7023	-1.95776
468	Staple DX2	Staple Single Term	45.9733	-2.45661
469	Staple DX1	Staple Nick	14.3584	-1.90538
470	Staple Nick	Scaffold DX2	6.46363	-1.70335
471	Scaffold DX2	Staple DX1	53.6551	-2.31563
472	Staple Single Term	Staple DX2	39.763	-2.17698
473	Staple DX2	Vertex	16.0041	-2.00264
474	Vertex	Staple Single Term	25.627	-1.84467
475	Staple DX1	Staple Single Term	35.92	-1.93903
476	Staple DX1	Staple Nick	46.3228	-2.11366
477	Staple Nick	Staple DX2	44.4319	-2.28256
478	Staple DX2	Staple Nick	27.6864	-1.79078
479	Staple Nick	Staple DX2	30.8998	-1.65832
480	Staple DX2	Vertex	44.9971	-2.13816
481	Vertex	Staple Single Term	52.1087	-2.11149
482	Staple DX1	Staple DX2	70.6434	-2.14472
483	Staple DX2	Staple DX1	54.4351	-2.01041
484	Staple Single Term	Staple DX2	35.8041	-2.07578
485	Staple DX2	Vertex	27.3326	-2.0953
486	Vertex	Staple DX2	39.8336	-2.12381
487	Staple DX2	Staple Single Term	20.5224	-1.97738
488	Staple DX1	Staple Nick	-2.00776	-1.79359
489	Staple Nick	Scaffold DX2	7.16914	-1.53632
490	Scaffold DX2	Staple DX1	45.4877	-1.95047
491	Staple Single Term	Staple DX2	22.0626	-1.71765
492	Staple DX2	Vertex	25.6395	-2.3469
493	Vertex	Staple Single Term	58.2533	-2.38007
494	Staple DX1	Staple Single Term	59.6342	-2.49067
495	Staple DX1	Staple Nick	23.2228	-1.63185
496	Staple Nick	Scaffold DX2	24.1895	-0.961203
497	Scaffold DX2	Staple DX1	70.9337	-2.34852
498	Staple Single Term	Staple DX1	37.3273	-2.12159
499	Staple Single Term	Vertex	10.9032	-1.79702
500	Vertex	Staple DX2	54.8856	-2.27936
501	Staple DX2	Staple Single Term	16.0676	-1.9567
502	Staple DX1	Staple Nick	42.4728	-2.06959
503	Staple Nick	Staple DX2	20.5457	-1.7994
504	Staple DX2	Staple Nick	25.0138	-1.95424
505	Staple Nick	Staple DX1	34.5114	-1.95697
506	Staple Single Term	Vertex	35.7158
507	Vertex	Staple DX2	29.2417
508	Staple DX2	Scaffold Term	-29.2758

## Sheet: Figure 4d
Figure 4d	Ratios of DMS reactivities of an adenine or cytosine at the 5' and 3' end of each segment to the mean DMS reactivity of adenines and cytosines in the middle of the segment
Segment	Feature	5' or 3' end	LogRatio		Feature	5' end P-value	3' end P-value
1	Scaffold DX2	5' end	0.177635		Scaffold DX2	0.0779853	0.815237
2	Scaffold DX2	5' end	0.0807379		Staple DX2	0.593499	0.0250216
3	Scaffold DX2	5' end	0.0260191		Staple DX1	0.0161566	1.57414e-05
4	Scaffold DX2	5' end	0.625425		Staple Nick	5.53767e-06	9.24006e-06
5	Scaffold DX2	5' end	-0.332071		Staple Single Term	0.00059809	0.000375016
6	Scaffold DX2	5' end	0.0831121		Vertex	1.89278e-07	5.94293e-08
7	Scaffold DX2	5' end	0.611386
8	Scaffold DX2	5' end	-0.156767
9	Scaffold DX2	5' end	1.14077
10	Scaffold DX2	5' end	0.649592
11	Scaffold DX2	5' end	-0.31082
12	Scaffold DX2	5' end	0.0166629
13	Scaffold DX2	5' end	-0.0255533
14	Scaffold DX2	5' end	-0.465224
15	Scaffold DX2	5' end	-0.220065
16	Scaffold DX2	5' end	-0.803511
17	Scaffold DX2	5' end	-0.206217
18	Scaffold DX2	5' end	1.05156
19	Scaffold DX2	5' end	1.63736
20	Scaffold DX2	5' end	0.895154
21	Scaffold DX2	5' end	0.00817161
22	Scaffold DX2	5' end	1.11747
23	Scaffold DX2	3' end	0.154703
24	Scaffold DX2	3' end	-0.130521
25	Scaffold DX2	3' end	0.107245
26	Scaffold DX2	3' end	-0.675523
27	Scaffold DX2	3' end	-0.555067
28	Scaffold DX2	3' end	0.0211014
29	Scaffold DX2	3' end	0.104671
30	Scaffold DX2	3' end	0.575332
31	Scaffold DX2	3' end	0.174982
32	Scaffold DX2	3' end	0.220137
33	Scaffold DX2	3' end	0.0554142
34	Scaffold DX2	3' end	-0.0383053
35	Scaffold DX2	3' end	-0.340019
36	Scaffold DX2	3' end	-0.177889
37	Scaffold DX2	3' end	0.189517
38	Scaffold DX2	3' end	0.0972084
39	Scaffold DX2	3' end	0.00748637
40	Scaffold DX2	3' end	-0.0856651
41	Scaffold DX2	3' end	-0.422697
42	Scaffold DX2	3' end	-0.493898
43	Scaffold DX2	3' end	-0.12771
44	Scaffold DX2	3' end	-0.199299
45	Scaffold DX2	3' end	0.659402
46	Scaffold DX2	3' end	0.0235869
47	Scaffold DX2	3' end	0.0987889
48	Scaffold DX2	3' end	-0.563885
49	Scaffold DX2	3' end	-0.15627
50	Scaffold DX2	3' end	0.00195976
51	Scaffold DX2	3' end	-0.578441
52	Staple DX2	5' end	0.271336
53	Staple DX2	5' end	-0.676586
54	Staple DX2	5' end	-0.501982
55	Staple DX2	5' end	0.124957
56	Staple DX2	5' end	0.134713
57	Staple DX2	5' end	0.152217
58	Staple DX2	5' end	-0.438494
59	Staple DX2	5' end	0.60084
60	Staple DX2	5' end	0.0435082
61	Staple DX2	5' end	-0.718576
62	Staple DX2	5' end	-0.147365
63	Staple DX2	5' end	0.0948475
64	Staple DX2	5' end	0.482546
65	Staple DX2	5' end	0.122884
66	Staple DX2	5' end	-0.0712119
67	Staple DX2	5' end	0.631195
68	Staple DX2	5' end	0.496276
69	Staple DX2	5' end	0.380288
70	Staple DX2	5' end	0.242252
71	Staple DX2	5' end	0.386005
72	Staple DX2	5' end	-0.401746
73	Staple DX2	5' end	-0.346421
74	Staple DX2	5' end	0.0670966
75	Staple DX2	5' end	-0.47093
76	Staple DX2	5' end	0.316006
77	Staple DX2	5' end	0.422242
78	Staple DX2	5' end	-0.682593
79	Staple DX2	5' end	0.21434
80	Staple DX2	5' end	-0.303831
81	Staple DX2	5' end	0.0702296
82	Staple DX2	5' end	-0.242528
83	Staple DX2	5' end	-0.0631289
84	Staple DX2	5' end	0.258735
85	Staple DX2	5' end	0.144283
86	Staple DX2	5' end	0.788644
87	Staple DX2	5' end	0.115716
88	Staple DX2	5' end	-0.164703
89	Staple DX2	5' end	-0.294729
90	Staple DX2	5' end	-0.256659
91	Staple DX2	5' end	0.569221
92	Staple DX2	5' end	-0.481128
93	Staple DX2	5' end	-0.45361
94	Staple DX2	5' end	-0.130876
95	Staple DX2	5' end	0.457423
96	Staple DX2	5' end	0.0517553
97	Staple DX2	5' end	0.464993
98	Staple DX2	5' end	-0.31475
99	Staple DX2	5' end	-0.209004
100	Staple DX2	5' end	0.181686
101	Staple DX2	5' end	-0.296889
102	Staple DX2	5' end	-0.394514
103	Staple DX2	5' end	0.120063
104	Staple DX2	5' end	-0.355899
105	Staple DX2	5' end	0.199052
106	Staple DX2	5' end	-0.103676
107	Staple DX2	5' end	-0.860452
108	Staple DX2	3' end	-0.617014
109	Staple DX2	3' end	0.414182
110	Staple DX2	3' end	0.0320621
111	Staple DX2	3' end	0.2661
112	Staple DX2	3' end	0.000408886
113	Staple DX2	3' end	0.747863
114	Staple DX2	3' end	0.355061
115	Staple DX2	3' end	-0.182827
116	Staple DX2	3' end	0.765916
117	Staple DX2	3' end	0.235585
118	Staple DX2	3' end	0.859658
119	Staple DX2	3' end	-0.129953
120	Staple DX2	3' end	0.457166
121	Staple DX2	3' end	-0.696966
122	Staple DX2	3' end	-0.555033
123	Staple DX2	3' end	0.298842
124	Staple DX2	3' end	-0.00849335
125	Staple DX2	3' end	-0.269558
126	Staple DX2	3' end	-0.170092
127	Staple DX2	3' end	0.603447
128	Staple DX2	3' end	-0.0412721
129	Staple DX2	3' end	0.341468
130	Staple DX2	3' end	0.493471
131	Staple DX2	3' end	-0.803916
132	Staple DX2	3' end	0.530921
133	Staple DX2	3' end	0.259201
134	Staple DX2	3' end	-0.0232746
135	Staple DX2	3' end	0.641338
136	Staple DX2	3' end	0.289791
137	Staple DX2	3' end	0.941701
138	Staple DX2	3' end	-0.0621398
139	Staple DX2	3' end	0.502719
140	Staple DX2	3' end	0.372999
141	Staple DX2	3' end	-0.232846
142	Staple DX2	3' end	0.219213
143	Staple DX2	3' end	0.138105
144	Staple DX2	3' end	-0.0972294
145	Staple DX2	3' end	0.997261
146	Staple DX2	3' end	-0.296375
147	Staple DX2	3' end	-0.179034
148	Staple DX2	3' end	-0.348804
149	Staple DX2	3' end	0.734945
150	Staple DX2	3' end	-0.129124
151	Staple DX2	3' end	0.118288
152	Staple DX2	3' end	0.805546
153	Staple DX2	3' end	-0.563705
154	Staple DX2	3' end	0.943765
155	Staple DX2	3' end	0.371532
156	Staple DX2	3' end	-0.591192
157	Staple DX2	3' end	-0.0236543
158	Staple DX2	3' end	0.628277
159	Staple DX2	3' end	-0.247315
160	Staple DX2	3' end	-0.222939
161	Staple DX2	3' end	0.155
162	Staple DX2	3' end	-0.858957
163	Staple DX2	3' end	0.407215
164	Staple DX2	3' end	0.249954
165	Staple DX2	3' end	0.142112
166	Staple DX2	3' end	0.817519
167	Staple DX2	3' end	-0.274708
168	Staple DX2	3' end	-0.16089
169	Staple DX2	3' end	-0.818284
170	Staple DX1	5' end	0.498516
171	Staple DX1	5' end	0.156484
172	Staple DX1	5' end	-0.224588
173	Staple DX1	5' end	1.02873
174	Staple DX1	5' end	0.156464
175	Staple DX1	5' end	-0.349431
176	Staple DX1	5' end	0.804045
177	Staple DX1	5' end	-0.29229
178	Staple DX1	5' end	0.746731
179	Staple DX1	5' end	0.723808
180	Staple DX1	5' end	-0.211836
181	Staple DX1	5' end	0.170034
182	Staple DX1	5' end	-0.451258
183	Staple DX1	5' end	0.564567
184	Staple DX1	5' end	-0.530396
185	Staple DX1	5' end	-0.117542
186	Staple DX1	5' end	0.205896
187	Staple DX1	5' end	0.38712
188	Staple DX1	5' end	0.408639
189	Staple DX1	5' end	0.540714
190	Staple DX1	5' end	-0.151531
191	Staple DX1	5' end	-0.269915
192	Staple DX1	5' end	0.978663
193	Staple DX1	5' end	0.122027
194	Staple DX1	5' end	0.527009
195	Staple DX1	5' end	-0.195425
196	Staple DX1	5' end	0.878555
197	Staple DX1	5' end	0.184252
198	Staple DX1	3' end	0.370934
199	Staple DX1	3' end	0.577635
200	Staple DX1	3' end	1.80444
201	Staple DX1	3' end	0.960255
202	Staple DX1	3' end	0.921407
203	Staple DX1	3' end	0.0287364
204	Staple DX1	3' end	0.040396
205	Staple DX1	3' end	1.17481
206	Staple DX1	3' end	1.48726
207	Staple DX1	3' end	1.13818
208	Staple DX1	3' end	-0.23318
209	Staple DX1	3' end	1.34366
210	Staple DX1	3' end	0.357455
211	Staple DX1	3' end	1.12666
212	Staple DX1	3' end	-0.282416
213	Staple DX1	3' end	1.12079
214	Staple DX1	3' end	1.3228
215	Staple DX1	3' end	1.45392
216	Staple DX1	3' end	0.283383
217	Staple DX1	3' end	0.608428
218	Staple DX1	3' end	0.0373627
219	Staple DX1	3' end	-0.162782
220	Staple DX1	3' end	0.963158
221	Staple DX1	3' end	1.50073
222	Staple DX1	3' end	1.33652
223	Staple DX1	3' end	1.3916
224	Staple DX1	3' end	-0.341163
225	Staple DX1	3' end	0.872487
226	Staple DX1	3' end	0.259657
227	Staple Nick	5' end	0.490278
228	Staple Nick	5' end	0.58782
229	Staple Nick	5' end	0.46142
230	Staple Nick	5' end	-0.38249
231	Staple Nick	5' end	0.869769
232	Staple Nick	5' end	0.905539
233	Staple Nick	5' end	0.403654
234	Staple Nick	5' end	-0.434595
235	Staple Nick	5' end	0.421497
236	Staple Nick	5' end	0.0868277
237	Staple Nick	5' end	0.943495
238	Staple Nick	5' end	-0.135046
239	Staple Nick	5' end	0.448985
240	Staple Nick	5' end	0.290797
241	Staple Nick	5' end	0.391602
242	Staple Nick	5' end	0.222395
243	Staple Nick	5' end	0.0536867
244	Staple Nick	5' end	0.230723
245	Staple Nick	5' end	-0.253946
246	Staple Nick	5' end	-0.0753893
247	Staple Nick	5' end	0.261839
248	Staple Nick	5' end	0.480466
249	Staple Nick	5' end	0.94674
250	Staple Nick	5' end	-0.532215
251	Staple Nick	5' end	0.869972
252	Staple Nick	5' end	0.583542
253	Staple Nick	5' end	0.578397
254	Staple Nick	5' end	0.578404
255	Staple Nick	5' end	0.444945
256	Staple Nick	5' end	0.149906
257	Staple Nick	5' end	0.536614
258	Staple Nick	5' end	0.165374
259	Staple Nick	5' end	0.021609
260	Staple Nick	5' end	0.0582012
261	Staple Nick	5' end	0.671315
262	Staple Nick	5' end	0.37584
263	Staple Nick	5' end	0.225947
264	Staple Nick	5' end	0.199471
265	Staple Nick	5' end	0.95775
266	Staple Nick	5' end	0.181253
267	Staple Nick	5' end	0.2002
268	Staple Nick	5' end	0.158572
269	Staple Nick	3' end	-0.145789
270	Staple Nick	3' end	1.23958
271	Staple Nick	3' end	0.524209
272	Staple Nick	3' end	0.438251
273	Staple Nick	3' end	-0.0119052
274	Staple Nick	3' end	-0.0834927
275	Staple Nick	3' end	0.301715
276	Staple Nick	3' end	0.0734198
277	Staple Nick	3' end	0.313862
278	Staple Nick	3' end	0.477171
279	Staple Nick	3' end	-0.213426
280	Staple Nick	3' end	0.84939
281	Staple Nick	3' end	0.362114
282	Staple Nick	3' end	-0.133671
283	Staple Nick	3' end	-0.0306176
284	Staple Nick	3' end	-0.024784
285	Staple Nick	3' end	0.665166
286	Staple Nick	3' end	0.815576
287	Staple Nick	3' end	0.329937
288	Staple Nick	3' end	0.50973
289	Staple Nick	3' end	0.813217
290	Staple Nick	3' end	0.431103
291	Staple Nick	3' end	0.452732
292	Staple Nick	3' end	0.440256
293	Staple Nick	3' end	-0.411988
294	Staple Nick	3' end	0.0777491
295	Staple Nick	3' end	0.0566174
296	Staple Nick	3' end	1.2222
297	Staple Nick	3' end	0.403524
298	Staple Nick	3' end	1.16217
299	Staple Nick	3' end	-0.323781
300	Staple Nick	3' end	-0.0536541
301	Staple Nick	3' end	0.696152
302	Staple Nick	3' end	1.41596
303	Staple Nick	3' end	0.232498
304	Staple Nick	3' end	-0.0265571
305	Staple Nick	3' end	1.27739
306	Staple Nick	3' end	0.904931
307	Staple Nick	3' end	0.395381
308	Staple Nick	3' end	-0.120822
309	Staple Nick	3' end	0.833612
310	Staple Nick	3' end	0.438737
311	Staple Single Term	5' end	0.42267
312	Staple Single Term	5' end	0.513234
313	Staple Single Term	5' end	0.656515
314	Staple Single Term	5' end	0.714563
315	Staple Single Term	5' end	-0.354715
316	Staple Single Term	5' end	0.118756
317	Staple Single Term	5' end	0.360354
318	Staple Single Term	5' end	0.676835
319	Staple Single Term	5' end	0.0874403
320	Staple Single Term	5' end	0.579374
321	Staple Single Term	5' end	0.00687407
322	Staple Single Term	5' end	-0.57514
323	Staple Single Term	5' end	0.0841118
324	Staple Single Term	5' end	0.775599
325	Staple Single Term	5' end	0.592757
326	Staple Single Term	5' end	0.918245
327	Staple Single Term	5' end	0.940033
328	Staple Single Term	5' end	0.497771
329	Staple Single Term	5' end	0.78477
330	Staple Single Term	5' end	-0.0365167
331	Staple Single Term	5' end	0.77285
332	Staple Single Term	5' end	0.0650066
333	Staple Single Term	5' end	0.513757
334	Staple Single Term	5' end	0.836385
335	Staple Single Term	5' end	0.0428369
336	Staple Single Term	5' end	-0.0949129
337	Staple Single Term	5' end	0.011293
338	Staple Single Term	5' end	-0.680813
339	Staple Single Term	5' end	0.920073
340	Staple Single Term	5' end	-0.12844
341	Staple Single Term	5' end	0.909296
342	Staple Single Term	5' end	0.122091
343	Staple Single Term	5' end	-0.293671
344	Staple Single Term	5' end	-0.439394
345	Staple Single Term	3' end	0.831751
346	Staple Single Term	3' end	0.356941
347	Staple Single Term	3' end	0.786713
348	Staple Single Term	3' end	-0.295203
349	Staple Single Term	3' end	-0.130808
350	Staple Single Term	3' end	0.976171
351	Staple Single Term	3' end	1.00594
352	Staple Single Term	3' end	0.348
353	Staple Single Term	3' end	1.07157
354	Staple Single Term	3' end	1.18383
355	Staple Single Term	3' end	0.333949
356	Staple Single Term	3' end	0.990517
357	Staple Single Term	3' end	0.72714
358	Staple Single Term	3' end	0.383459
359	Staple Single Term	3' end	-0.189467
360	Staple Single Term	3' end	-0.446613
361	Staple Single Term	3' end	0.545436
362	Staple Single Term	3' end	0.488169
363	Staple Single Term	3' end	1.11316
364	Staple Single Term	3' end	-0.278727
365	Staple Single Term	3' end	0.0485812
366	Staple Single Term	3' end	0.687756
367	Staple Single Term	3' end	-0.123713
368	Staple Single Term	3' end	0.956898
369	Staple Single Term	3' end	0.962939
370	Staple Single Term	3' end	-0.520044
371	Staple Single Term	3' end	-0.315997
372	Staple Single Term	3' end	0.179253
373	Staple Single Term	3' end	1.29378
374	Staple Single Term	3' end	0.331674
375	Staple Single Term	3' end	-0.358091
376	Vertex	5' end	1.24789
377	Vertex	5' end	0.0995808
378	Vertex	5' end	0.311881
379	Vertex	5' end	0.512954
380	Vertex	5' end	-0.266996
381	Vertex	5' end	0.946521
382	Vertex	5' end	0.191515
383	Vertex	5' end	0.390343
384	Vertex	5' end	0.0280316
385	Vertex	5' end	0.432735
386	Vertex	5' end	0.0774815
387	Vertex	5' end	0.217704
388	Vertex	5' end	0.4767
389	Vertex	5' end	0.474721
390	Vertex	5' end	-0.189248
391	Vertex	5' end	0.0285754
392	Vertex	5' end	1.44826
393	Vertex	5' end	0.234231
394	Vertex	5' end	0.0381051
395	Vertex	5' end	0.0524277
396	Vertex	5' end	-0.0073112
397	Vertex	5' end	1.08011
398	Vertex	5' end	0.564546
399	Vertex	5' end	1.09271
400	Vertex	5' end	0.604816
401	Vertex	5' end	0.0836829
402	Vertex	5' end	0.112773
403	Vertex	5' end	-0.0142494
404	Vertex	5' end	-0.328575
405	Vertex	5' end	0.738141
406	Vertex	5' end	0.0807273
407	Vertex	5' end	-0.322762
408	Vertex	5' end	0.593399
409	Vertex	5' end	0.787345
410	Vertex	5' end	0.514281
411	Vertex	5' end	0.266284
412	Vertex	5' end	1.16234
413	Vertex	5' end	-0.0377706
414	Vertex	5' end	0.773532
415	Vertex	5' end	0.147061
416	Vertex	5' end	0.690748
417	Vertex	5' end	0.539125
418	Vertex	5' end	0.941449
419	Vertex	5' end	0.450152
420	Vertex	5' end	1.17656
421	Vertex	5' end	1.17767
422	Vertex	5' end	0.864743
423	Vertex	3' end	-0.102133
424	Vertex	3' end	-0.309092
425	Vertex	3' end	0.0805065
426	Vertex	3' end	0.82759
427	Vertex	3' end	0.29929
428	Vertex	3' end	0.642441
429	Vertex	3' end	-0.0456892
430	Vertex	3' end	-0.0203878
431	Vertex	3' end	0.581721
432	Vertex	3' end	0.465461
433	Vertex	3' end	0.26202
434	Vertex	3' end	0.151611
435	Vertex	3' end	-0.219707
436	Vertex	3' end	0.494384
437	Vertex	3' end	0.068055
438	Vertex	3' end	0.319712
439	Vertex	3' end	0.738278
440	Vertex	3' end	-0.0734798
441	Vertex	3' end	-0.201489
442	Vertex	3' end	-0.00773258
443	Vertex	3' end	0.243203
444	Vertex	3' end	0.947552
445	Vertex	3' end	0.280605
446	Vertex	3' end	0.22229
447	Vertex	3' end	0.995702
448	Vertex	3' end	0.554673
449	Vertex	3' end	0.459016
450	Vertex	3' end	1.08959
451	Vertex	3' end	1.04664
452	Vertex	3' end	0.319424
453	Vertex	3' end	0.533146
454	Vertex	3' end	0.421551
455	Vertex	3' end	0.258591
456	Vertex	3' end	0.940765
457	Vertex	3' end	0.0623675
458	Vertex	3' end	0.638078
459	Vertex	3' end	0.245801
460	Vertex	3' end	0.225731
461	Vertex	3' end	0.951376
462	Vertex	3' end	1.05135
463	Vertex	3' end	-0.246036
464	Vertex	3' end	0.0626497
465	Vertex	3' end	0.888763
466	Vertex	3' end	1.09654
467	Vertex	3' end	0.232634
468	Vertex	3' end	0.840617
469	Vertex	3' end	0.673998
470	Vertex	3' end	0.307649
471	Vertex	3' end	-0.337132
472	Vertex	3' end	0.37581
473	Vertex	3' end	-0.0191417
474	Vertex	3' end	0.460683
475	Vertex	3' end	0.0466722
476	Vertex	3' end	0.14099
477	Vertex	3' end	0.324605

## Sheet: Figure 4e
Figure 4e	Ratios of DMS reactivities of an adenine or cytosine at the 5' and 3' end of each segment to the mean DMS reactivity of either adenines and cytosines in the middle of the segment
Segment	Feature	5' or 3' end	Adenine or Cytosine	LogRatio		Feature	5' end P-value	3' end P-value
1	Scaffold DX2	5' end	A	-0.139226		Scaffold DX2	0.351048	0.458719
2	Scaffold DX2	5' end	A	0.625425		Staple DX2	0.027702	0.159326
3	Scaffold DX2	5' end	A	0.360121		Staple DX1	0.0605794	0.000861407
4	Scaffold DX2	5' end	A	0.391687		Staple Nick	0.0178769	0.0104715
5	Scaffold DX2	5' end	A	0.758542		Staple Single Term	0.0478534	0.0045451
6	Scaffold DX2	5' end	A	0.221758		Vertex	0.424282	0.460935
7	Scaffold DX2	5' end	A	0.46097
8	Scaffold DX2	3' end	A	0.154703
9	Scaffold DX2	3' end	A	-0.555067
10	Scaffold DX2	3' end	A	0.0992819
11	Scaffold DX2	3' end	A	0.214215
12	Scaffold DX2	3' end	A	-0.0383053
13	Scaffold DX2	3' end	A	0.0301838
14	Scaffold DX2	3' end	A	-0.0469314
15	Scaffold DX2	3' end	A	-0.112167
16	Scaffold DX2	3' end	A	-0.213404
17	Staple DX2	5' end	A	-0.0261582
18	Staple DX2	5' end	A	-0.825246
19	Staple DX2	5' end	A	-0.0363451
20	Staple DX2	5' end	A	0.0306869
21	Staple DX2	5' end	A	-0.00202153
22	Staple DX2	5' end	A	-0.434556
23	Staple DX2	5' end	A	-0.141751
24	Staple DX2	5' end	A	0.155333
25	Staple DX2	5' end	A	-0.0613375
26	Staple DX2	5' end	A	-0.232764
27	Staple DX2	5' end	A	0.176921
28	Staple DX2	5' end	A	0.092355
29	Staple DX2	5' end	A	0.0697095
30	Staple DX2	5' end	A	-0.123968
31	Staple DX2	5' end	A	-0.627908
32	Staple DX2	5' end	A	-0.308615
33	Staple DX2	5' end	A	0.0145263
34	Staple DX2	5' end	A	-0.161687
35	Staple DX2	5' end	A	-0.236928
36	Staple DX2	5' end	A	-0.116649
37	Staple DX2	5' end	A	-0.287141
38	Staple DX2	5' end	A	0.0261837
39	Staple DX2	5' end	A	-0.0483277
40	Staple DX2	5' end	A	-0.367288
41	Staple DX2	5' end	A	-0.784157
42	Staple DX2	5' end	A	-0.3448
43	Staple DX2	5' end	A	0.0272889
44	Staple DX2	5' end	A	0.034782
45	Staple DX2	5' end	A	-0.103676
46	Staple DX2	3' end	A	0.116688
47	Staple DX2	3' end	A	0.144554
48	Staple DX2	3' end	A	0.448318
49	Staple DX2	3' end	A	-0.271709
50	Staple DX2	3' end	A	0.41202
51	Staple DX2	3' end	A	-0.0666598
52	Staple DX2	3' end	A	0.668571
53	Staple DX2	3' end	A	0.360818
54	Staple DX2	3' end	A	0.196288
55	Staple DX2	3' end	A	0.405589
56	Staple DX2	3' end	A	-0.270565
57	Staple DX2	3' end	A	0.299838
58	Staple DX2	3' end	A	0.478995
59	Staple DX2	3' end	A	0.345246
60	Staple DX2	3' end	A	0.259201
61	Staple DX2	3' end	A	0.188008
62	Staple DX2	3' end	A	0.0140346
63	Staple DX2	3' end	A	0.754879
64	Staple DX2	3' end	A	-0.221145
65	Staple DX2	3' end	A	0.319011
66	Staple DX2	3' end	A	0.130003
67	Staple DX2	3' end	A	-0.284135
68	Staple DX2	3' end	A	0.723358
69	Staple DX2	3' end	A	0.419605
70	Staple DX2	3' end	A	0.000282284
71	Staple DX2	3' end	A	0.618389
72	Staple DX2	3' end	A	-0.110361
73	Staple DX2	3' end	A	-0.369968
74	Staple DX2	3' end	A	-0.147138
75	Staple DX2	3' end	A	0.0587716
76	Staple DX2	3' end	A	0.0411806
77	Staple DX2	3' end	A	0.219565
78	Staple DX1	5' end	A	0.396193
79	Staple DX1	5' end	A	0.660429
80	Staple DX1	5' end	A	0.156464
81	Staple DX1	5' end	A	0.348074
82	Staple DX1	5' end	A	0.228264
83	Staple DX1	5' end	A	0.564305
84	Staple DX1	5' end	A	0.517135
85	Staple DX1	5' end	A	0.205896
86	Staple DX1	5' end	A	0.408639
87	Staple DX1	5' end	A	-0.179203
88	Staple DX1	5' end	A	0.725046
89	Staple DX1	5' end	A	0.681441
90	Staple DX1	3' end	A	0.370934
91	Staple DX1	3' end	A	0.34399
92	Staple DX1	3' end	A	1.56415
93	Staple DX1	3' end	A	0.708991
94	Staple DX1	3' end	A	0.413348
95	Staple DX1	3' end	A	0.835151
96	Staple DX1	3' end	A	1.38573
97	Staple DX1	3' end	A	0.887442
98	Staple DX1	3' end	A	1.20083
99	Staple DX1	3' end	A	0.578825
100	Staple DX1	3' end	A	0.466899
101	Staple DX1	3' end	A	1.39425
102	Staple DX1	3' end	A	1.1609
103	Staple DX1	3' end	A	0.500643
104	Staple DX1	3' end	A	0.425988
105	Staple DX1	3' end	A	1.31978
106	Staple DX1	3' end	A	0.718204
107	Staple DX1	3' end	A	0.774025
108	Staple Nick	5' end	A	0.490278
109	Staple Nick	5' end	A	0.240721
110	Staple Nick	5' end	A	0.0839534
111	Staple Nick	5' end	A	0.307307
112	Staple Nick	5' end	A	0.0692558
113	Staple Nick	5' end	A	0.290797
114	Staple Nick	5' end	A	0.0287634
115	Staple Nick	5' end	A	0.276895
116	Staple Nick	5' end	A	0.019361
117	Staple Nick	5' end	A	0.24041
118	Staple Nick	5' end	A	0.309639
119	Staple Nick	5' end	A	0.560071
120	Staple Nick	5' end	A	0.222636
121	Staple Nick	5' end	A	0.162631
122	Staple Nick	5' end	A	0.37584
123	Staple Nick	5' end	A	0.168813
124	Staple Nick	5' end	A	0.404806
125	Staple Nick	5' end	A	0.158572
126	Staple Nick	3' end	A	0.412899
127	Staple Nick	3' end	A	0.39938
128	Staple Nick	3' end	A	0.256186
129	Staple Nick	3' end	A	0.286814
130	Staple Nick	3' end	A	0.658908
131	Staple Nick	3' end	A	0.0427595
132	Staple Nick	3' end	A	0.155193
133	Staple Nick	3' end	A	0.739476
134	Staple Nick	3' end	A	0.329937
135	Staple Nick	3' end	A	0.50973
136	Staple Nick	3' end	A	0.405501
137	Staple Nick	3' end	A	0.431103
138	Staple Nick	3' end	A	0.0767047
139	Staple Nick	3' end	A	0.38105
140	Staple Nick	3' end	A	0.968587
141	Staple Nick	3' end	A	0.538726
142	Staple Nick	3' end	A	0.738172
143	Staple Nick	3' end	A	1.0835
144	Staple Nick	3' end	A	0.678338
145	Staple Nick	3' end	A	0.198267
146	Staple Nick	3' end	A	0.438737
147	Staple Single Term	5' end	A	0.265055
148	Staple Single Term	5' end	A	0.391688
149	Staple Single Term	5' end	A	0.405586
150	Staple Single Term	5' end	A	0.688158
151	Staple Single Term	5' end	A	0.485749
152	Staple Single Term	5' end	A	0.501812
153	Staple Single Term	5' end	A	0.394732
154	Staple Single Term	5' end	A	0.414863
155	Staple Single Term	5' end	A	0.237861
156	Staple Single Term	5' end	A	0.511661
157	Staple Single Term	5' end	A	0.621893
158	Staple Single Term	5' end	A	0.300548
159	Staple Single Term	5' end	A	0.420288
160	Staple Single Term	5' end	A	0.398811
161	Staple Single Term	5' end	A	0.812288
162	Staple Single Term	5' end	A	0.722601
163	Staple Single Term	3' end	A	0.776381
164	Staple Single Term	3' end	A	0.356941
165	Staple Single Term	3' end	A	0.638053
166	Staple Single Term	3' end	A	-0.278438
167	Staple Single Term	3' end	A	0.768677
168	Staple Single Term	3' end	A	0.568916
169	Staple Single Term	3' end	A	0.23687
170	Staple Single Term	3' end	A	0.519587
171	Staple Single Term	3' end	A	0.923804
172	Staple Single Term	3' end	A	0.161874
173	Staple Single Term	3' end	A	0.82048
174	Staple Single Term	3' end	A	0.439207
175	Staple Single Term	3' end	A	0.248871
176	Staple Single Term	3' end	A	0.105616
177	Staple Single Term	3' end	A	0.283192
178	Staple Single Term	3' end	A	0.784928
179	Staple Single Term	3' end	A	0.312372
180	Staple Single Term	3' end	A	0.370243
181	Staple Single Term	3' end	A	0.342074
182	Staple Single Term	3' end	A	0.684207
183	Vertex	5' end	A	0.981914
184	Vertex	5' end	A	0.213409
185	Vertex	5' end	A	0.701667
186	Vertex	5' end	A	0.0705619
187	Vertex	5' end	A	-0.0336485
188	Vertex	5' end	A	0.722073
189	Vertex	5' end	A	0.728558
190	Vertex	5' end	A	0.283362
191	Vertex	5' end	A	0.593877
192	Vertex	5' end	A	0.150587
193	Vertex	5' end	A	0.678283
194	Vertex	5' end	A	0.660593
195	Vertex	5' end	A	0.412341
196	Vertex	5' end	A	0.520462
197	Vertex	5' end	A	0.487808
198	Vertex	5' end	A	0.566981
199	Vertex	5' end	A	0.334245
200	Vertex	5' end	A	0.178562
201	Vertex	3' end	A	0.576661
202	Vertex	3' end	A	0.29929
203	Vertex	3' end	A	0.751081
204	Vertex	3' end	A	0.474844
205	Vertex	3' end	A	-0.133188
206	Vertex	3' end	A	0.133075
207	Vertex	3' end	A	0.382905
208	Vertex	3' end	A	0.197733
209	Vertex	3' end	A	0.100618
210	Vertex	3' end	A	0.592655
211	Vertex	3' end	A	0.280605
212	Vertex	3' end	A	0.995702
213	Vertex	3' end	A	-0.0727818
214	Vertex	3' end	A	0.760919
215	Vertex	3' end	A	0.879648
216	Vertex	3' end	A	0.273477
217	Vertex	3' end	A	0.67829
218	Vertex	3' end	A	-0.0058227
219	Vertex	3' end	A	0.414944
220	Vertex	3' end	A	0.707993
221	Vertex	3' end	A	0.652315
222	Vertex	3' end	A	0.840617
223	Vertex	3' end	A	0.36658
224	Vertex	3' end	A	0.189116
225	Vertex	3' end	A	0.1506
226	Scaffold DX2	5' end	C	0.434694
227	Scaffold DX2	5' end	C	0.245949
228	Scaffold DX2	5' end	C	0.135218
229	Scaffold DX2	5' end	C	0.40767
230	Scaffold DX2	5' end	C	0.226285
231	Scaffold DX2	5' end	C	0.955939
232	Scaffold DX2	5' end	C	-0.0215579
233	Scaffold DX2	5' end	C	0.186491
234	Scaffold DX2	5' end	C	0.444998
235	Scaffold DX2	5' end	C	-0.0909695
236	Scaffold DX2	5' end	C	0.201403
237	Scaffold DX2	5' end	C	-0.406884
238	Scaffold DX2	5' end	C	0.36058
239	Scaffold DX2	5' end	C	0.575853
240	Scaffold DX2	3' end	C	0.100937
241	Scaffold DX2	3' end	C	-0.109237
242	Scaffold DX2	3' end	C	0.0972084
243	Scaffold DX2	3' end	C	-0.263715
244	Scaffold DX2	3' end	C	-0.487789
245	Scaffold DX2	3' end	C	0.0987889
246	Scaffold DX2	3' end	C	-0.578441
247	Staple DX2	5' end	C	0.23001
248	Staple DX2	5' end	C	0.173584
249	Staple DX2	5' end	C	-0.168487
250	Staple DX2	5' end	C	-0.17471
251	Staple DX2	5' end	C	0.0270003
252	Staple DX2	5' end	C	0.601368
253	Staple DX2	5' end	C	-0.398507
254	Staple DX2	5' end	C	0.0721549
255	Staple DX2	5' end	C	0.197603
256	Staple DX2	5' end	C	0.254605
257	Staple DX2	5' end	C	0.422515
258	Staple DX2	5' end	C	0.202093
259	Staple DX2	5' end	C	0.101339
260	Staple DX2	5' end	C	-0.436928
261	Staple DX2	5' end	C	-0.481128
262	Staple DX2	5' end	C	-0.169427
263	Staple DX2	5' end	C	0.0950548
264	Staple DX2	5' end	C	0.285548
265	Staple DX2	5' end	C	-0.00431703
266	Staple DX2	5' end	C	-0.0917704
267	Staple DX2	5' end	C	-0.176053
268	Staple DX2	3' end	C	-0.313895
269	Staple DX2	3' end	C	0.231546
270	Staple DX2	3' end	C	0.330392
271	Staple DX2	3' end	C	0.184453
272	Staple DX2	3' end	C	-0.129953
273	Staple DX2	3' end	C	-0.804329
274	Staple DX2	3' end	C	0.0800333
275	Staple DX2	3' end	C	0.0202054
276	Staple DX2	3' end	C	0.194221
277	Staple DX2	3' end	C	-0.489361
278	Staple DX2	3' end	C	0.324182
279	Staple DX2	3' end	C	0.128931
280	Staple DX2	3' end	C	0.418542
281	Staple DX2	3' end	C	0.288372
282	Staple DX2	3' end	C	0.0704211
283	Staple DX2	3' end	C	0.160741
284	Staple DX2	3' end	C	0.112751
285	Staple DX2	3' end	C	0.177263
286	Staple DX2	3' end	C	0.52155
287	Staple DX2	3' end	C	-0.230073
288	Staple DX2	3' end	C	-0.0243947
289	Staple DX2	3' end	C	-0.247315
290	Staple DX2	3' end	C	0.00593729
291	Staple DX2	3' end	C	-0.366401
292	Staple DX2	3' end	C	0.457206
293	Staple DX2	3' end	C	-0.00533976
294	Staple DX2	3' end	C	0.262632
295	Staple DX1	5' end	C	0.379103
296	Staple DX1	5' end	C	0.02153
297	Staple DX1	5' end	C	-0.349431
298	Staple DX1	5' end	C	-0.132088
299	Staple DX1	5' end	C	-0.0515044
300	Staple DX1	5' end	C	-0.302352
301	Staple DX1	5' end	C	-0.378196
302	Staple DX1	5' end	C	0.0941782
303	Staple DX1	5' end	C	0.38712
304	Staple DX1	5' end	C	-0.103237
305	Staple DX1	5' end	C	1.08591
306	Staple DX1	5' end	C	0.788893
307	Staple DX1	5' end	C	0.275492
308	Staple DX1	3' end	C	0.25409
309	Staple DX1	3' end	C	-0.347462
310	Staple DX1	3' end	C	0.142806
311	Staple DX1	3' end	C	0.429781
312	Staple DX1	3' end	C	0.0790882
313	Staple DX1	3' end	C	0.612426
314	Staple DX1	3' end	C	0.411266
315	Staple DX1	3' end	C	0.185729
316	Staple DX1	3' end	C	0.226519
317	Staple DX1	3' end	C	0.582595
318	Staple Nick	5' end	C	1.05033
319	Staple Nick	5' end	C	0.0903076
320	Staple Nick	5' end	C	0.390056
321	Staple Nick	5' end	C	-0.0937004
322	Staple Nick	5' end	C	0.293218
323	Staple Nick	5' end	C	-0.170438
324	Staple Nick	5' end	C	1.05337
325	Staple Nick	5' end	C	0.867271
326	Staple Nick	5' end	C	0.519866
327	Staple Nick	5' end	C	1.1041
328	Staple Nick	5' end	C	0.435135
329	Staple Nick	5' end	C	0.671315
330	Staple Nick	5' end	C	0.394463
331	Staple Nick	5' end	C	0.95775
332	Staple Nick	5' end	C	0.331247
333	Staple Nick	3' end	C	-0.136578
334	Staple Nick	3' end	C	0.172248
335	Staple Nick	3' end	C	0.178203
336	Staple Nick	3' end	C	0.481158
337	Staple Nick	3' end	C	0.33044
338	Staple Nick	3' end	C	-0.0932525
339	Staple Nick	3' end	C	0.118288
340	Staple Nick	3' end	C	0.046364
341	Staple Nick	3' end	C	0.0851442
342	Staple Nick	3' end	C	0.193643
343	Staple Nick	3' end	C	0.310771
344	Staple Nick	3' end	C	-0.0530988
345	Staple Nick	3' end	C	0.958035
346	Staple Nick	3' end	C	0.507402
347	Staple Nick	3' end	C	0.420238
348	Staple Nick	3' end	C	0.0647253
349	Staple Single Term	5' end	C	0.176129
350	Staple Single Term	5' end	C	0.572124
351	Staple Single Term	5' end	C	0.614384
352	Staple Single Term	5' end	C	0.51935
353	Staple Single Term	5' end	C	-0.732403
354	Staple Single Term	5' end	C	0.234668
355	Staple Single Term	5' end	C	0.626617
356	Staple Single Term	5' end	C	0.292152
357	Staple Single Term	5' end	C	0.4295
358	Staple Single Term	5' end	C	0.323274
359	Staple Single Term	5' end	C	0.158118
360	Staple Single Term	5' end	C	0.273768
361	Staple Single Term	5' end	C	-0.136324
362	Staple Single Term	5' end	C	0.475838
363	Staple Single Term	5' end	C	0.122091
364	Staple Single Term	5' end	C	0.241716
365	Staple Single Term	3' end	C	0.15287
366	Staple Single Term	3' end	C	0.157238
367	Staple Single Term	3' end	C	0.0585178
368	Staple Single Term	3' end	C	0.0605843
369	Staple Single Term	3' end	C	0.389807
370	Staple Single Term	3' end	C	0.169169
371	Staple Single Term	3' end	C	0.0551084
372	Staple Single Term	3' end	C	-0.0345983
373	Staple Single Term	3' end	C	0.179253
374	Staple Single Term	3' end	C	0.500359
375	Vertex	5' end	C	0.739087
376	Vertex	5' end	C	0.641864
377	Vertex	5' end	C	-0.0311935
378	Vertex	5' end	C	0.634405
379	Vertex	5' end	C	0.30469
380	Vertex	5' end	C	0.724086
381	Vertex	5' end	C	0.747016
382	Vertex	5' end	C	0.841013
383	Vertex	5' end	C	0.821418
384	Vertex	5' end	C	-0.0227299
385	Vertex	5' end	C	0.365045
386	Vertex	5' end	C	0.581687
387	Vertex	5' end	C	0.388782
388	Vertex	5' end	C	0.490067
389	Vertex	5' end	C	0.285068
390	Vertex	5' end	C	0.946042
391	Vertex	5' end	C	0.255758
392	Vertex	5' end	C	0.498374
393	Vertex	5' end	C	0.290614
394	Vertex	5' end	C	0.0112011
395	Vertex	5' end	C	0.374055
396	Vertex	5' end	C	-0.13197
397	Vertex	5' end	C	1.02335
398	Vertex	5' end	C	0.902882
399	Vertex	5' end	C	0.318295
400	Vertex	5' end	C	0.639617
401	Vertex	5' end	C	0.837891
402	Vertex	5' end	C	0.939585
403	Vertex	3' end	C	0.0379497
404	Vertex	3' end	C	0.321369
405	Vertex	3' end	C	0.310449
406	Vertex	3' end	C	0.346592
407	Vertex	3' end	C	0.531713
408	Vertex	3' end	C	0.212203
409	Vertex	3' end	C	0.249625
410	Vertex	3' end	C	-0.0456572
411	Vertex	3' end	C	0.411638
412	Vertex	3' end	C	0.603939
413	Vertex	3' end	C	0.598001
414	Vertex	3' end	C	0.554673
415	Vertex	3' end	C	0.426325
416	Vertex	3' end	C	0.852974
417	Vertex	3' end	C	0.511623
418	Vertex	3' end	C	0.458436
419	Vertex	3' end	C	0.946852
420	Vertex	3' end	C	0.529984
421	Vertex	3' end	C	0.888763
422	Vertex	3' end	C	0.779194
423	Vertex	3' end	C	0.963079
424	Vertex	3' end	C	0.185171
425	Vertex	3' end	C	0.627064
426	Vertex	3' end	C	0.349416
427	Vertex	3' end	C	0.320836

## Sheet: Supplementary Figure 3
Supplementary Figure 3
Position of A/C in Scaffold	Target of Staple 10	DMS with All Staples	DMS without Staple 10	Difference (Without - With)
31	FALSE	0.00349764	0.00401089	0.000513251
32	FALSE	0.00311526	0.00172185	-0.00139341
33	FALSE	0.00233926	0.00115465	-0.00118461
34	FALSE	0.0129559	0.0132987	0.000342848
36	FALSE	0.00116963	0.0015294	0.000359776
37	FALSE	0.00232801	0.00228904	-3.89673e-05
42	FALSE	0.00524083	0.0041932	-0.00104763
44	FALSE	0.0173645	0.0140178	-0.00334662
46	FALSE	0.00485845	0.003626	-0.00123245
50	FALSE	0.0209071	0.0177046	-0.00320247
51	FALSE	0.00371132	0.00134709	-0.00236423
54	FALSE	0.00390251	0.00210673	-0.00179578
56	FALSE	0.0167122	0.0156789	-0.00103326
57	FALSE	0.00137206	0.00231943	0.000947364
60	FALSE	0.00971691	0.0111515	0.00143457
61	FALSE	0.00797371	0.011506	0.00353227
62	FALSE	0.00603933	0.00674558	0.000706255
63	FALSE	0.0031265	0.0017421	-0.0013844
66	FALSE	0.00214807	0.00134709	-0.000800975
67	FALSE	0.00138331	0.000972336	-0.000410973
68	FALSE	0.017207	0.0182313	0.00102428
69	FALSE	0.00300279	0.00197506	-0.00102774
70	FALSE	0.0109203	0.0113135	0.000393264
71	FALSE	0.0214132	0.0164791	-0.00493411
75	FALSE	0.0105154	0.00865987	-0.00185553
76	FALSE	0.0277449	0.0298791	0.00213417
78	FALSE	0.014238	0.0169855	0.00274753
83	FALSE	0.00615179	0.00755586	0.00140407
84	FALSE	0.00674785	0.00436538	-0.00238247
87	FALSE	0.00273288	0.00172185	-0.00101103
89	FALSE	0.0170608	0.0148788	-0.00218205
93	FALSE	0.00250795	0.00285624	0.000348286
95	FALSE	0.0113027	0.0128227	0.00152003
99	FALSE	0.00348639	0.00400076	0.000514368
101	FALSE	0.0146203	0.0142103	-0.000410056
104	FALSE	0.00357636	0.00353485	-4.1514e-05
105	FALSE	0.00118087	0.00175223	0.000571357
106	FALSE	0.0257993	0.0254529	-0.00034636
107	FALSE	0.00217056	0.00332215	0.00115159
108	FALSE	0.000989685	0.00176236	0.000772675
110	FALSE	0.00538703	0.00530734	-7.96996e-05
111	FALSE	0.00328395	0.00360575	0.000321792
114	FALSE	0.00445358	0.00288662	-0.00156696
115	FALSE	0.0067591	0.01182	0.00506086
116	FALSE	0.00561196	0.00860923	0.00299726
118	FALSE	0.00199062	0.00257264	0.000582023
121	FALSE	0.0305453	0.0323808	0.00183555
122	FALSE	0.00161948	0.0020257	0.000406216
123	FALSE	0.0127984	0.0124581	-0.000340367
124	FALSE	0.0187703	0.0343255	0.0155552
127	FALSE	0.0169596	0.0156485	-0.00131106
128	FALSE	0.0168809	0.0196594	0.00277855
132	FALSE	0.00970566	0.00787998	-0.00182569
133	FALSE	0.0286221	0.0330493	0.00442717
135	FALSE	0.0111789	0.0146559	0.003477
138	FALSE	0.0110777	0.012215	0.00113725
139	FALSE	0.0153401	0.0195075	0.00416738
140	FALSE	0.00890716	0.01182	0.0029128
141	FALSE	0.00452106	0.00306894	-0.00145212
142	FALSE	0.0230214	0.021989	-0.00103244
143	FALSE	0.0113701	0.00886244	-0.00250769
144	FALSE	0.0131808	0.0114351	-0.00174572
147	FALSE	0.0120337	0.0153953	0.00336165
148	FALSE	0.0186353	0.0180287	-0.000606583
149	FALSE	0.0233026	0.0209154	-0.00238722
151	FALSE	0.00655666	0.0066443	8.76351e-05
154	FALSE	0.00212557	0.00132683	-0.000798739
155	FALSE	0.00268789	0.00207634	-0.000611551
156	FALSE	0.00307027	0.00150915	-0.00156113
160	FALSE	0.00345265	0.00150915	-0.0019435
161	FALSE	0.00307027	0.0018839	-0.00118637
162	FALSE	0.000955946	0.00113439	0.000178447
166	FALSE	0.00253044	0.00229917	-0.000231274
167	FALSE	0.00391375	0.00211686	-0.0017969
168	FALSE	0.00255294	0	-0.00255294
169	FALSE	0.013462	0.0165905	0.00312852
170	FALSE	0.00684907	0.00366652	-0.00318255
171	FALSE	0.00450981	0.00462873	0.000118911
172	FALSE	0.00255294	0.00193454	-0.000618393
174	FALSE	0.00384628	0.00302842	-0.000817853
178	FALSE	0.0179943	0.0190112	0.00101693
179	FALSE	0.010178	0.00492245	-0.00525556
180	FALSE	0.0050159	0.00962208	0.00460617
181	FALSE	0.0237524	0.0175324	-0.00622
182	FALSE	0.00218181	0.00194467	-0.000237133
183	FALSE	0.0015745	0.000769766	-0.000804733
184	FALSE	0.0028116	0.000192442	-0.00261916
187	FALSE	0.0268902	0.0264151	-0.000475055
188	FALSE	0.00177693	0.00213711	0.00036018
189	FALSE	0.00059606	0.000972336	0.000376276
191	FALSE	0.0076813	0.00566183	-0.00201947
192	FALSE	0.00309277	0.00151928	-0.00157349
195	FALSE	0.00326146	0.00489207	0.00163061
199	FALSE	0.00524083	0.00880167	0.00356084
200	FALSE	0.0180505	0.0178262	-0.000224339
204	FALSE	0.0274188	0.0256454	-0.0017734
207	FALSE	0.00320523	0.00297778	-0.00022745
208	FALSE	0.0200299	0.024278	0.00424815
210	FALSE	0.00293532	0.00330189	0.000366576
211	FALSE	0.0023505	0.002522	0.000171495
213	FALSE	0.00156325	0.00231943	0.000756175
215	FALSE	0.0159587	0.0215737	0.00561504
216	FALSE	0.00156325	0.00135722	-0.000206033
217	FALSE	0.00136082	0.00134709	-1.37259e-05
218	FALSE	0.00219305	0.0013876	-0.000805447
219	FALSE	0.000978439	0.00193454	0.000956105
221	FALSE	0.0261367	0.026091	-4.56565e-05
222	FALSE	0.000989685	0.000982465	-7.22018e-06
223	FALSE	0.00202436	0.00263341	0.000609055
224	FALSE	0.00863725	0.00665443	-0.00198282
225	FALSE	0.00295781	0.00374755	0.000789738
226	FALSE	0.0231001	0.0377084	0.0146083
229	FALSE	0.0139905	0.0112832	-0.00270739
230	FALSE	0.00997557	0.012296	0.00232043
232	FALSE	0.00177693	0.00253213	0.000755191
233	FALSE	0.0104029	0.00906501	-0.00133793
235	FALSE	0.00308152	0.004335	0.00125348
236	FALSE	0.0598872	0.0786681	0.0187809
237	FALSE	0.0119437	0.059272	0.0473283
239	FALSE	0.0375855	0.0309324	-0.00665309
240	FALSE	0.00459979	0.0179072	0.0133074
243	FALSE	0.00443109	0.0585326	0.0541015
246	FALSE	0.00509463	0.045082	0.0399873
247	FALSE	0.0104929	0.0210875	0.0105946
248	FALSE	0.0130121	0.0152637	0.00225155
251	FALSE	0.00232801	0.0039805	0.00165249
252	FALSE	0.00308152	0.0411116	0.0380301
254	FALSE	0.00254169	0.00243084	-0.00011085
255	FALSE	0.00254169	0.00162056	-0.00092113
256	FALSE	0.0177131	0.0298082	0.0120951
259	TRUE	0.00292407	0.0266582	0.0237341
260	TRUE	0.0017432	0.00673545	0.00499226
261	TRUE	0.00215931	0.0266683	0.024509
263	TRUE	0.0106729	0.102652	0.0919795
264	TRUE	0.0123823	0.0913287	0.0789464
267	TRUE	0.000776003	0.00644173	0.00566572
269	TRUE	0.00767006	0.0227385	0.0150684
270	TRUE	0.00193438	0.0293524	0.027418
273	TRUE	0.00232801	0.0611762	0.0588481
274	TRUE	0.00291282	0.0565069	0.0535941
275	TRUE	0.0140243	0.093638	0.0796137
278	TRUE	0.0159024	0.0870545	0.071152
280	FALSE	0.00215931	0.00375767	0.00159836
282	FALSE	0.00330645	0.00462873	0.00132228
283	FALSE	0.0135632	0.0182718	0.00470864
284	FALSE	0.00158575	0.00294739	0.00136165
285	FALSE	0.00238424	0.00118503	-0.00119921
286	FALSE	0.0217506	0.0215535	-0.000197122
288	FALSE	0.000584814	0.00153953	0.000954719
291	FALSE	0.000955946	0.000941951	-1.39949e-05
294	FALSE	0.00136082	0.00250174	0.00114092
295	FALSE	0.0123486	0.00934861	-0.00299996
296	FALSE	0.00880595	0.0125593	0.0037534
299	FALSE	0.0137431	0.0164082	0.00266505
300	FALSE	0.00223804	0.00203583	-0.000202208
302	FALSE	0.0510138	0.0606495	0.00963571
303	FALSE	0.00543202	0.00360575	-0.00182627
306	FALSE	0.00274413	0.00211686	-0.000627269
307	FALSE	0.00776003	0.00688738	-0.000872648
308	FALSE	0.0120899	0.0142812	0.00219129
309	FALSE	0.00304778	0.00161043	-0.00143735
311	FALSE	0.0461778	0.0442717	-0.00190611
312	FALSE	0.00183317	0.00260303	0.000769859
313	FALSE	0.0103467	0.00952079	-0.000825914
314	FALSE	0.0105604	0.0109388	0.000378395
316	FALSE	0.0272726	0.0237767	-0.00349591
317	FALSE	0.00187253	0.000936886	-0.000935642
318	FALSE	0.00150702	0.00130151	-0.000205508
319	FALSE	0.00184441	0.00231436	0.00046995
321	FALSE	0.00304778	0.00306387	1.60923e-05
323	FALSE	0.00114713	0.00181807	0.000670931
324	FALSE	0.00258668	0.00166614	-0.000920538
326	FALSE	0.00869911	0.00939925	0.000700145
331	FALSE	0.0124104	0.0116478	-0.000762646
332	FALSE	0.00941888	0.00965246	0.000233587
336	FALSE	0.00536454	0.00619358	0.000829037
338	FALSE	0.0146597	0.0148433	0.000183613
342	FALSE	0.00680408	0.00447173	-0.00233235
344	FALSE	0.0520709	0.0575096	0.00543871
345	FALSE	0.0161442	0.0239792	0.00783499
346	FALSE	0.0143392	0.014818	0.000478814
347	FALSE	0.0149577	0.0147522	-0.000205574
348	FALSE	0.010313	0.0134507	0.00313768
349	FALSE	0.0044086	0.00362094	-0.000787657
355	FALSE	0.012894	0.0149699	0.00207591
356	FALSE	0.00904212	0.00978413	0.000742012
357	FALSE	0.00259792	0.00116984	-0.00142808
358	FALSE	0.00194001	0.00162056	-0.000319447
360	FALSE	0.00326146	0.00260303	-0.000658437
361	FALSE	0.0324628	0.0286738	-0.003789
363	FALSE	0.0054039	0.00270431	-0.00269959
365	FALSE	0.0183035	0.0180642	-0.000239364
367	FALSE	0.0036832	0.00254225	-0.00114095
370	FALSE	0.0119662	0.0133038	0.0013376
371	FALSE	0.0131527	0.0140989	0.000946188
375	FALSE	0.00299717	0.00222827	-0.0007689
376	FALSE	0.0120056	0.0174565	0.00545092
378	FALSE	0.00388564	0.00342343	-0.000462204
380	FALSE	0.023162	0.0225511	-0.00061089
381	FALSE	0.0013327	0.000947015	-0.000385686
384	FALSE	0.00346952	0.00222827	-0.00124125
385	FALSE	0.0196025	0.0199734	0.000370898
386	FALSE	0.0243935	0.0211331	-0.00326036
389	FALSE	0.018596	0.0206773	0.00208138
392	FALSE	0.018894	0.0191783	0.000284335
393	FALSE	0.00480222	0.00337786	-0.00142437
396	FALSE	0.00371132	0.00283598	-0.000875338
397	FALSE	0.0104311	0.0125999	0.0021688
398	FALSE	0.0138218	0.0118757	-0.00194618
399	FALSE	0.00117525	0.00152434	0.000349089
400	FALSE	0.0394243	0.0421498	0.00272544
402	FALSE	0.000950322	0.00162056	0.000670238
403	FALSE	0.000680408	0.00113946	0.000459048
409	FALSE	0.00145079	0.00203076	0.000579977
410	FALSE	0.0145304	0.0127518	-0.00177859
411	FALSE	0.00144516	0.00225866	0.000813491
412	FALSE	0.0374393	0.0257163	-0.0117231
413	FALSE	0.00705151	0.00791036	0.000858855
415	FALSE	0.00219305	0.00111414	-0.00107892
419	FALSE	0.0655947	0.0583604	-0.00723431
422	FALSE	0.0437879	0.0382098	-0.00557816
423	FALSE	0.0950435	0.0724492	-0.0225943
424	FALSE	0.0675797	0.062422	-0.00515777
425	FALSE	0.0488263	0.042484	-0.00634233
426	FALSE	0.00391938	0.00339305	-0.000526329
428	FALSE	0.016521	0.013481	-0.00303995
429	FALSE	0.00245734	0.00201051	-0.000446835
430	FALSE	0.0129896	0.00921694	-0.00377268
431	FALSE	0.0129615	0.0114705	-0.00149097
432	FALSE	0.00321648	0.00280053	-0.000415945
433	FALSE	0.0315125	0.0316617	0.000149231
435	FALSE	0.00135519	0.00187377	0.000518579
436	FALSE	0.003149	0.00274989	-0.000399109
437	FALSE	0.0290383	0.0285978	-0.000440428
438	FALSE	0.0024236	0.00256758	0.000143972
439	FALSE	0.00778252	0.00792555	0.000143031
440	FALSE	0.00841232	0.00869026	0.000277933
441	FALSE	0.00274413	0.00117997	-0.00156416
444	FALSE	0.00179943	0.00321074	0.00141131
446	FALSE	0.0129615	0.0116984	-0.00126308
448	FALSE	0.0135801	0.0143875	0.000807486
450	FALSE	0.00246297	0.00127619	-0.00118677
451	FALSE	0.0127872	0.00780908	-0.0049781
455	FALSE	0.00301966	0.00340824	0.000388577
456	FALSE	0.00300842	0.0024511	-0.00055732
458	FALSE	0.0207721	0.027904	0.00713189
459	FALSE	0.00190064	0.00145344	-0.000447205
460	FALSE	0.00569631	0.00596569	0.000269376
461	FALSE	0.011044	0.0136482	0.00260417
463	FALSE	0.00687156	0.00512502	-0.00174654
464	FALSE	0.0481066	0.0713401	0.0232335
466	FALSE	0.0142942	0.0132886	-0.0010056
467	FALSE	0.0119999	0.0132633	0.00126334
469	FALSE	0.010701	0.0121694	0.00146843
470	FALSE	0.012253	0.0126657	0.000412718
471	FALSE	0.00367758	0.00283092	-0.000846663
474	FALSE	0.00399248	0.0024511	-0.00154138
475	FALSE	0.0122923	0.0121441	-0.000148262
477	FALSE	0.0043861	0.00737355	0.00298745
478	FALSE	0.00654542	0.00421346	-0.00233196
479	FALSE	0.00504964	0.00622903	0.00117939
484	FALSE	0.00466726	0.00516554	0.000498272
485	FALSE	0.00717522	0.00585427	-0.00132094
486	FALSE	0.000359885	0.000344369	-1.55163e-05
489	FALSE	0.00215931	0.00173197	-0.000427339
490	FALSE	0.00400373	0.00488194	0.000878213
491	FALSE	0.00798496	0.00765715	-0.00032781
493	FALSE	0.0123036	0.00974362	-0.00255996
495	FALSE	0.00145079	0.00173197	0.000281186
496	FALSE	0.00182192	0.00208647	0.000264552
498	TRUE	0.00268789	0.00294739	0.0002595
499	TRUE	0.00463352	0.00436538	-0.00026814
500	TRUE	0.00156325	0.00515541	0.00359216
501	TRUE	0.0731917	0.0726619	-0.000529821
502	TRUE	0.00782751	0.090326	0.0824985
503	TRUE	0.0105042	0.0883914	0.0778873
504	TRUE	0.003149	0.0484041	0.0452551
505	TRUE	0.0109765	0.054704	0.0437275
507	TRUE	0.00882844	0.00605684	-0.00277159
509	TRUE	0.0211883	0.017421	-0.00376723
512	TRUE	0.0178593	0.012215	-0.00564434
513	TRUE	0.00291282	0.0020966	-0.000816223
516	TRUE	0.004701	0.00937899	0.00467799
517	TRUE	0.00970566	0.0660378	0.0563322
519	TRUE	0.00325022	0.108871	0.105621
523	FALSE	0.00253044	0.00243084	-9.96038e-05
524	FALSE	0.0132595	0.0130556	-0.000203889
526	FALSE	0.00218181	0.00105336	-0.00112844
528	FALSE	0.00359885	0.00793062	0.00433176
530	FALSE	0.00439735	0.00529721	0.000899857
531	FALSE	0.00294656	0.000354498	-0.00259206
533	FALSE	0.0248321	0.0242375	-0.000594588
534	FALSE	0.00222679	0.00250174	0.000274949
535	FALSE	0.0011134	0.00107362	-3.97743e-05
536	FALSE	0.0158462	0.0173906	0.00154443
537	FALSE	0.00146203	0.00247135	0.00100932
539	FALSE	0.00711898	0.00689751	-0.000221473
540	FALSE	0.00148453	0.00322086	0.00173634
541	FALSE	0.00259792	0.00251187	-8.60543e-05
542	FALSE	0.0330645	0.034761	0.00169655
544	FALSE	0.00260917	0.00182313	-0.000786039
545	FALSE	0.00710774	0.012377	0.00526929
547	FALSE	0.00805244	0.0155675	0.00751507
548	FALSE	0.00949198	0.0110097	0.0015177
549	FALSE	0.000371132	0	-0.000371132
550	FALSE	0.00909835	0.0088118	-0.000286556
551	FALSE	0.0010909	0.00139773	0.000306831
552	FALSE	0.000719771	0.00104324	0.000323465
553	FALSE	0.00184441	0.000708995	-0.00113542
554	FALSE	0.00183317	0.00175223	-8.09355e-05
555	FALSE	0.0001	0.000698867	0.000598867
556	FALSE	0.0240111	0.0182414	-0.00576967
558	FALSE	0.00110215	0.0020966	0.000994451
561	FALSE	0.00289033	0.00242071	-0.000469618
563	FALSE	0.00825487	0.00858897	0.000334098
564	FALSE	0.00325022	0.000688738	-0.00256148
567	FALSE	0.00326146	0.0013876	-0.00187386
568	FALSE	0.00970566	0.0120428	0.00233713
569	FALSE	0.000359885	0.000698867	0.000338981
570	FALSE	0.00396999	0.00277521	-0.00119478
574	FALSE	0.00321648	0.00103311	-0.00218337
577	FALSE	0.00286784	0.00241058	-0.000457253
580	FALSE	0.00214807	0.00274482	0.000596758
581	FALSE	0.0010909	0.000698867	-0.000392036
582	FALSE	0.00182192	0.000698867	-0.00112305
584	FALSE	0.017297	0.0166513	-0.000645735
585	FALSE	0.00186691	0.00251187	0.000644963
586	FALSE	0.0173082	0.0163271	-0.000981094
587	FALSE	0.0134845	0.0152535	0.00176907
588	FALSE	0.00112464	0.00144838	0.000323734
589	FALSE	0.00223804	0.001813	-0.000425036
590	FALSE	0.0154301	0.0219181	0.00648799
591	FALSE	0.0022043	0.00249161	0.000287313
593	FALSE	0.0147216	0.0125492	-0.00217235
594	FALSE	0.00183317	0.00248148	0.000648317
595	FALSE	0.0158012	0.0204089	0.00460771
598	FALSE	0.0172295	0.0134507	-0.00377886
600	FALSE	0.00257543	0.00351459	0.00093916
601	FALSE	0.0124385	0.0101386	-0.00229991
602	FALSE	0.0044086	0.00211686	-0.00229174
603	FALSE	0.00294656	0.000354498	-0.00259206
604	FALSE	0.00110215	0.00211686	0.00101471
605	FALSE	0.0151152	0.0154966	0.000381421
608	FALSE	0.00145079	0.00105336	-0.000397424
609	FALSE	0.00143954	0.00277521	0.00133567
611	FALSE	0.00253044	0.00659366	0.00406321
612	FALSE	0.00432987	0.00520605	0.000876179
613	FALSE	0.00755759	0.00544913	-0.00210846
616	FALSE	0.0633173	0.0531544	-0.010163
618	FALSE	0.103276	0.0793062	-0.0239697
619	FALSE	0.036236	0.032077	-0.004159
620	FALSE	0.0445808	0.0407774	-0.00380346
621	FALSE	0.0613942	0.0396227	-0.0217715
623	FALSE	0.0357524	0.0408584	0.00510601
624	FALSE	0.000776003	0.000739381	-3.66223e-05
625	FALSE	0.0011134	0.00179274	0.000679349
626	FALSE	0.00224928	0.00109388	-0.00115541
627	FALSE	0.00146203	0.00210673	0.000644694
628	FALSE	0.00508338	0.0045477	-0.000535684
629	FALSE	0.0139231	0.0137748	-0.000148304
630	FALSE	0.00221554	0.00250174	0.000286195
632	FALSE	0.0192201	0.021908	0.00268782
634	FALSE	0.0106729	0.00601633	-0.00465652
635	FALSE	0.0132145	0.0102197	-0.00299488
637	FALSE	0.00255294	0.00208647	-0.000466466
639	FALSE	0.00291282	0.00175223	-0.00116059
641	FALSE	0.018073	0.0190112	0.000938203
643	FALSE	0.00221554	0.000354498	-0.00186105
644	FALSE	0.00917708	0.00777869	-0.00139839
645	FALSE	0.00327271	0.00487181	0.0015991
646	FALSE	0.0083111	0.00832563	1.4525e-05
651	FALSE	0.011089	0.00896372	-0.00212524
652	FALSE	0.00289033	0.00726214	0.00437181
655	FALSE	0.00214807	0.00103311	-0.00111496
659	FALSE	0.0146316	0.0164386	0.00180697
663	FALSE	0.00714148	0.00684687	-0.000294609
667	FALSE	0.0196812	0.0267696	0.0070884
668	FALSE	0.0010909	0.00140786	0.000316959
669	FALSE	0.00219305	0.00106349	-0.00112956
671	FALSE	0.00179943	0.00103311	-0.00076632
672	FALSE	0.00143954	0.00103311	-0.000406434
674	FALSE	0.00681533	0.00549978	-0.00131555
675	FALSE	0.00215931	0.00172185	-0.000437467
679	FALSE	0.0175107	0.0196493	0.00213862
681	FALSE	0.0011134	0.00391973	0.00280633
682	FALSE	0.0240224	0.0213813	-0.00264108
683	FALSE	0.00219305	0.000354498	-0.00183855
685	FALSE	0.00146203	0	-0.00146203
687	FALSE	0.00285659	0.00343356	0.000576972
690	FALSE	0.000719771	0.00277521	0.00205544
691	FALSE	0.0117862	0.00857884	-0.00320741
695	FALSE	0.0145529	0.0195379	0.00498501
696	FALSE	0.00301404	0.00257264	-0.000441401
698	FALSE	0.0469763	0.0534279	0.00645156
700	FALSE	0.00594936	0.00577325	-0.00017611
704	FALSE	0.00932328	0.00907514	-0.000248144
705	FALSE	0.00524083	0.00655314	0.00131231
706	FALSE	0.0282173	0.034994	0.00677671
707	FALSE	0.0160037	0.018049	0.00204534
710	FALSE	0.00477973	0.00354498	-0.00123475
711	FALSE	0.0168584	0.013795	-0.00306336
712	FALSE	0.0010909	0.00418307	0.00309217
715	FALSE	0.00179943	0.00208647	0.000287044
716	FALSE	0.00645544	0.0103108	0.00385537
719	FALSE	0.00295781	0.00141799	-0.00153982
720	FALSE	0.0334019	0.0278534	-0.00554848
723	FALSE	0.00450981	0.00323099	-0.00127882
724	FALSE	0.00623052	0.00940938	0.00317886
725	FALSE	0.0188378	0.0107869	-0.0080509
727	FALSE	0.00656791	0.0041932	-0.00237471
732	FALSE	0.0298255	0.031449	0.0016235
735	FALSE	0.00787249	0.00973349	0.001861
736	FALSE	0.0206597	0.0144432	-0.00621643
738	FALSE	0.00404871	0.00603659	0.00198788
739	FALSE	0.00583689	0.0139672	0.00813031
744	FALSE	0.0102792	0.00281572	-0.0074635
745	FALSE	0.0178593	0.0149598	-0.00289952
747	FALSE	0.0136307	0.0133089	-0.000321808
749	FALSE	0.00793997	0.00555042	-0.00238955
755	FALSE	0.00967192	0.0127518	0.00307986
756	FALSE	0.00431863	0.00693802	0.0026194
763	FALSE	0.00504964	0.00525669	0.00020705
764	FALSE	0.125173	0.10485	-0.0203224
765	FALSE	0.05892	0.0621384	0.00321837

## Sheet: Supplementary Figure 4b
Supplementary Figure 4b
	rT55				rT77
Segment	rT55 logDMS	Scaffold logDMS		Segment	rT77 logDMS	Scaffold logDMS
1	-1.95452	-1.57063		1	-2.20402	-1.99044
2	-2.07389	-1.51336		2	-1.94075	-1.4854
3	-1.90501	-1.28408		3	-1.89526	-1.24706
4	-1.26357	-1.36844		4	-2.22416	-1.85748
5	-2.18973	-2.04952		5	-2.30529	-1.92829
6	-2.07157	-1.8394		6	-1.93958	-2.27537
7	-2.22785	-1.24974		7	-1.13963	-1.35254
8	-2.28747	-1.61685		8	-2.17564	-1.48847
9	-0.902448	-1.41435		9	-2.10378	-1.3817
10	-1.85797	-1.29879		10	-1.94019	-1.46192
11	-1.70424	-1.54655		11	-1.53769	-1.2529
12	-1.83583	-1.24592		12	-1.8622	-1.28767
13	-2.34547	-1.42182		13	-1.90466	-1.49849
14	-2.23574	-1.67258		14	-1.16915	-1.3248
15	-1.72825	-1.98241		15	-2.04434	-2.03342
16	-1.96263	-1.60796		16	-1.94864	-1.55205
17	-2.177	-1.54357		17	-1.7895	-1.46153
18	-2.23217	-1.48526		18	-2.01174	-1.5163
19	-1.79319	-1.30229		19	-2.14293	-1.50029
20	-2.24837	-1.77552		20	-1.81275	-1.32128
21	-2.0802	-1.30561		21	-2.67502	-1.94111
22	-2.12418	-1.43415		22	-2.11338	-1.24768
23	-0.897338	-0.933859		23	-1.89848	-1.40972
24	-2.45577	-1.46148		24	-2.45588	-1.67033
25	-2.04889	-1.22913		25	-2.22378	-1.60516
26	-2.13155	-1.12832		26	-2.00314	-1.2188
27	-2.35674	-1.84088		27	-2.26768	-1.63427
28	-0.798684	-1.30238		28	-1.8833	-1.6612
29	-2.35023	-1.70904		29	-1.79867	-1.20845
30	-2.08803	-1.08345		30	-1.97837	-1.24545
31	-2.13343	-1.21566		31	-1.90269	-1.26999
32	-1.94755	-1.36964		32	-1.56068	-1.33286
33	-2.37378	-1.59588		33	-1.30616	-1.70311
34	-2.1261	-1.3964		34	-2.20515	-1.55342
35	-2.54167	-1.41821		35	-1.98495	-1.16712
36	-2.06067	-1.263		36	-2.22538	-1.58954
37	-2.16026	-1.24258		37	-1.88273	-1.2678
38	-2.30452	-1.76296		38	-2.36698	-1.82884
39	-1.52792	-1.39293		39	-1.90538	-1.35477
40	-2.23887	-1.78914		40	-1.6671	-2.57804
41	-2.23301	-1.73533		41	-2.35725	-2.09667
42	-0.756649	-1.40324		42	-2.14146	-1.3264
43	-2.04928	-1.15901		43	-2.07221	-1.43006
44	-1.48255	-1.27213		44	-1.84467	-1.4053
45	-1.73366	-1.39631		45	-1.93903	-1.64952
46	-1.44911	-1.38805		46	-2.11366	-1.37478
47	-0.83729	-1.2918		47	-2.1463	-1.597
48	-1.91314	-1.39669		48	-1.79093	-1.42638
49	-1.48032	-1.61511		49	-1.65832	-1.85477
50	-2.16543	-1.37403		50	-2.17398	-1.72917
51	-1.85161	-1.12767		51	-1.86446	-1.30623
52	-2.35722	-1.31708		52	-2.1697	-1.81928
53	-1.66618	-1.00082		53	-1.9883	-1.25427
				54	-2.09589	-1.77959
				55	-2.0953	-1.78226
				56	-2.12381	-1.41817
				57	-2.0033	-1.31429
				58	-1.79359	-1.14474
				59	-1.46959	-1.56581
				60	-1.84141	-1.23494
				61	-1.96919	-1.11814
				62	-2.3469	-1.4168
				63	-2.1914	-1.76022
				64	-2.4702	-1.63564
				65	-1.35398	-1.70402
				66	-1.10581	-1.29155
				67	-2.23678	-1.39254
				68	-2.0845	-1.66217
				69	-1.7321	-1.19607
				70	-2.15583	-1.34972
				71	-2.02832	-1.50433
				72	-2.06959	-1.41899
				73	-1.77298	-1.35149
				74	-2.02452	-1.48177
				75	-1.95697	-1.44428

## Sheet: Supplementary Figure 8a
Supplementary Figure 8a
First Position in Window	Last Position in Window	rO66 Mean DMS	rPB66 Mean DMS	23S Scaffold Mean DMS
27	46	0.00695518	0.00715997	0.044781
28	47	0.00622925	0.00659765	0.040823
29	48	0.00661127	0.00710725	0.0418678
30	49	0.00661127	0.00710725	0.0418678
31	50	0.00614914	0.00679737	0.038214
32	51	0.00614914	0.00679737	0.038214
33	52	0.00645551	0.00723315	0.0393178
34	53	0.00645551	0.00723315	0.0393178
35	54	0.00645412	0.00707262	0.0411033
36	55	0.00698118	0.0071639	0.0426356
37	56	0.00698118	0.0071639	0.0426356
38	57	0.00765358	0.00773362	0.044795
39	58	0.00765358	0.00773362	0.044795
40	59	0.00765358	0.00773362	0.044795
41	60	0.0122266	0.0113278	0.0504638
42	61	0.0122266	0.0113278	0.0504638
43	62	0.0141823	0.0141039	0.0574725
44	63	0.0141823	0.0141039	0.0574725
45	64	0.01557	0.0153256	0.0596414
46	65	0.0176244	0.0180734	0.0691143
47	66	0.0184737	0.0192845	0.062945
48	67	0.0208486	0.0222554	0.0632313
49	68	0.020721	0.0222739	0.0564289
50	69	0.020721	0.0222739	0.0564289
51	70	0.0230624	0.0245571	0.0628163
52	71	0.0230624	0.0245571	0.0628163
53	72	0.0310023	0.0299162	0.0657022
54	73	0.0310023	0.0299162	0.0657022
55	74	0.0453374	0.0392315	0.0715511
56	75	0.0556492	0.0509657	0.0681
57	76	0.0503909	0.0466878	0.063197
58	77	0.0460478	0.0427435	0.05765
59	78	0.0460478	0.0427435	0.05765
60	79	0.0460478	0.0427435	0.05765
61	80	0.0426707	0.0399725	0.0505073
62	81	0.0426707	0.0399725	0.0505073
63	82	0.0419311	0.0380397	0.0497091
64	83	0.0419311	0.0380397	0.0497091
65	84	0.0419311	0.0380397	0.0497091
66	85	0.0435146	0.0388437	0.04382
67	86	0.041293	0.0362984	0.043225
68	87	0.0391941	0.0334599	0.043906
69	88	0.04136	0.0346864	0.0485611
70	89	0.0387247	0.0327121	0.053697
71	90	0.0360622	0.0303679	0.0545536
72	91	0.0360622	0.0303679	0.0545536
73	92	0.0302163	0.0261257	0.05113
74	93	0.0302163	0.0261257	0.05113
75	94	0.0187741	0.0192664	0.0398511
76	95	0.00827938	0.00740076	0.0397175
77	96	0.00910231	0.00739545	0.0425738
78	97	0.00970934	0.00811074	0.0493237
79	98	0.0100421	0.00920826	0.0516122
80	99	0.00912046	0.00849565	0.047381
81	100	0.00884135	0.00806222	0.048225
82	101	0.00844493	0.00780959	0.0475518
83	102	0.00821509	0.0081521	0.0447218
84	103	0.00821509	0.0081521	0.0447218
85	104	0.00821509	0.0081521	0.0447218
86	105	0.00821509	0.0081521	0.0447218
87	106	0.00881632	0.00873644	0.047813
88	107	0.00941486	0.00944905	0.05126
89	108	0.00941486	0.00944905	0.05126
90	109	0.00871588	0.00876229	0.0451775
91	110	0.00861284	0.00902458	0.0426143
92	111	0.0081683	0.00916773	0.0429138
93	112	0.0081683	0.00916773	0.0429138
94	113	0.0102493	0.0110197	0.0440278
95	114	0.00951346	0.0100962	0.045786
96	115	0.00954407	0.0102201	0.0447827
97	116	0.00877945	0.00966766	0.0423
98	117	0.00924027	0.00984922	0.0390691
99	118	0.00832546	0.00845212	0.0340982
100	119	0.0090754	0.00908912	0.036578
101	120	0.0100291	0.00967552	0.048584
102	121	0.0106456	0.0101636	0.0494467
103	122	0.00830372	0.00822621	0.0434389
104	123	0.00935826	0.00973642	0.039095
105	124	0.00935826	0.00973642	0.039095
106	125	0.00935826	0.00973642	0.039095
107	126	0.00891941	0.00935734	0.0358627
108	127	0.0104989	0.00965168	0.0331692
109	128	0.0100071	0.00895391	0.0306177
110	129	0.0100071	0.00895391	0.0306177
111	130	0.0100071	0.00895391	0.0306177
112	131	0.0108572	0.00928186	0.0328962
113	132	0.010923	0.00950818	0.0379171
114	133	0.00969418	0.00825224	0.0367615
115	134	0.0101053	0.00849957	0.0413969
116	135	0.0101794	0.00782296	0.0465569
117	136	0.018726	0.00891251	0.0513338
118	137	0.0192414	0.00873691	0.0538917
119	138	0.0238139	0.0097945	0.0687883
120	139	0.0238139	0.0097945	0.0687883
121	140	0.0248694	0.0101248	0.0621273
122	141	0.0248694	0.0101248	0.0621273
123	142	0.0272149	0.0108455	0.067931
124	143	0.027673	0.00914436	0.067931
125	144	0.0266217	0.00923888	0.0620855
126	145	0.0266217	0.00923888	0.0620855
127	146	0.0288308	0.00960611	0.06794
128	147	0.0275316	0.0105664	0.070565
129	148	0.0301345	0.011676	0.0784056
130	149	0.0301345	0.011676	0.0784056
131	150	0.0276931	0.0111288	0.077171
132	151	0.0289803	0.0107616	0.0774533
133	152	0.0287035	0.0106388	0.0832322
134	153	0.0274402	0.0112279	0.088348
135	154	0.0268395	0.0110778	0.08078
136	155	0.0260009	0.0110735	0.071318
137	156	0.0164072	0.0105003	0.0707189
138	157	0.0164072	0.0105003	0.0707189
139	158	0.0112692	0.00989896	0.0553087
140	159	0.0112692	0.00989896	0.0553087
141	160	0.0112692	0.00989896	0.0553087
142	161	0.0111129	0.0113958	0.0589678
143	162	0.011899	0.0117661	0.058751
144	163	0.00980133	0.0113412	0.065004
145	164	0.00910057	0.0114698	0.0718233
146	165	0.00910057	0.0114698	0.0718233
147	166	0.00956603	0.0116897	0.073249
148	167	0.00905162	0.0107605	0.080248
149	168	0.00946784	0.0106489	0.0816136
150	169	0.00895733	0.0101226	0.08734
151	170	0.01084	0.01595	0.0889408
152	171	0.01084	0.01595	0.0889408
153	172	0.0102548	0.015132	0.080025
154	173	0.00972612	0.015005	0.0750827
155	174	0.0099059	0.0151067	0.0746927
156	175	0.0109959	0.0161252	0.0780864
157	176	0.0109959	0.0161252	0.0780864
158	177	0.0109959	0.0161252	0.0780864
159	178	0.01084	0.0154342	0.0802942
160	179	0.0104557	0.0144027	0.0741177
161	180	0.010298	0.0136016	0.0689636
162	181	0.0098564	0.0123268	0.0626607
163	182	0.00874694	0.0115792	0.0587407
164	183	0.00923108	0.0123108	0.0584492
165	184	0.0095882	0.0122145	0.0599679
166	185	0.0095882	0.0122145	0.0599679
167	186	0.00926767	0.0121027	0.0579592
168	187	0.00932158	0.0115601	0.0527992
169	188	0.0087574	0.0114522	0.0492115
170	189	0.0093832	0.0118369	0.0434785
171	190	0.00813256	0.00673123	0.0441462
172	191	0.00813256	0.00673123	0.0441462
173	192	0.00939475	0.00737515	0.0424554
174	193	0.0130891	0.0082931	0.0419614
175	194	0.0142603	0.0104481	0.0413464
176	195	0.0142481	0.0101884	0.0411008
177	196	0.0140305	0.00991692	0.0414186
178	197	0.0140797	0.0100783	0.0444787
179	198	0.0148766	0.0106108	0.0422413
180	199	0.0156768	0.0112973	0.046358
181	200	0.0161758	0.0117959	0.0486267
182	201	0.0170683	0.0122439	0.0521
183	202	0.0235687	0.0217116	0.055775
184	203	0.0235687	0.0217116	0.055775
185	204	0.0276936	0.0240972	0.0553907
186	205	0.0276936	0.0240972	0.0553907
187	206	0.0276936	0.0240972	0.0553907
188	207	0.0296398	0.0260043	0.0534671
189	208	0.0295862	0.0258435	0.0501264
190	209	0.0289157	0.0254105	0.0448507
191	210	0.0283668	0.0249683	0.038965
192	211	0.0267852	0.0235361	0.0388547
193	212	0.026585	0.0238949	0.0401373
194	213	0.0241185	0.0241569	0.0404657
195	214	0.024389	0.0233392	0.0410177
196	215	0.0232638	0.0220849	0.0428736
197	216	0.0241916	0.0232924	0.0426677
198	217	0.0233781	0.0225417	0.0370254
199	218	0.0235698	0.0231017	0.0341925
200	219	0.02409	0.0240816	0.0316873
201	220	0.0230057	0.023479	0.03389
202	221	0.0230057	0.023479	0.03389
203	222	0.0154858	0.0121812	0.0339745
204	223	0.0154858	0.0121812	0.0339745
205	224	0.00923913	0.0084444	0.0274127
206	225	0.00923913	0.0084444	0.0274127
207	226	0.0151194	0.0102241	0.0303008
208	227	0.0144488	0.00853625	0.03831
209	228	0.0141671	0.00848668	0.0495267
210	229	0.0152651	0.00896074	0.0538527
211	230	0.0163547	0.00949988	0.058083
212	231	0.017656	0.0101683	0.0603911
213	232	0.0179042	0.00952892	0.0622562
214	233	0.0171818	0.00976066	0.0617011
215	234	0.0171818	0.00976066	0.0617011
216	235	0.0171887	0.0101226	0.0653856
217	236	0.0227667	0.0107973	0.064422
218	237	0.0248305	0.0117106	0.0700278
219	238	0.0226253	0.0108341	0.063745
220	239	0.0208006	0.0102754	0.0581482
221	240	0.020565	0.0102008	0.06197
222	241	0.0199736	0.0105818	0.06161
223	242	0.0207232	0.0103707	0.0622745
224	243	0.0201811	0.0105051	0.0581367
225	244	0.0217188	0.0111639	0.0632264
226	245	0.0199423	0.0108367	0.0581083
227	246	0.0133932	0.00915593	0.0543608
228	247	0.0119164	0.00884357	0.0500409
229	248	0.0128916	0.0091996	0.041399
230	249	0.0126435	0.00965607	0.0434409
231	250	0.0120446	0.00998925	0.0438933
232	251	0.0120446	0.00998925	0.0438933
233	252	0.0113203	0.00935595	0.0405169
234	253	0.0114994	0.00923828	0.0362546
235	254	0.0114994	0.00923828	0.0362546
236	255	0.0117328	0.00925508	0.0309292
237	256	0.00616587	0.00856286	0.0286727
238	257	0.00616587	0.00856286	0.0286727
239	258	0.0065046	0.00912453	0.03082
240	259	0.00694364	0.00961745	0.0340022
241	260	0.00765983	0.0104177	0.02547
242	261	0.0068302	0.00979551	0.0208729
243	262	0.0068302	0.00979551	0.0208729
244	263	0.00559885	0.00943095	0.0222483
245	264	0.00559885	0.00943095	0.0222483
246	265	0.00688384	0.0131679	0.0366433
247	266	0.00801779	0.0138752	0.040552
248	267	0.00801779	0.0138752	0.040552
249	268	0.00801779	0.0138752	0.040552
250	269	0.00748148	0.0137888	0.034725
251	270	0.00980008	0.0180203	0.041665
252	271	0.00924186	0.0208836	0.049712
253	272	0.0108952	0.0256654	0.06214
254	273	0.00786635	0.0332078	0.06271
255	274	0.00786635	0.0332078	0.06271
256	275	0.00786635	0.0332078	0.06271
257	276	0.00661099	0.026977	0.050168
258	277	0.00661099	0.026977	0.050168
259	278	0.00661099	0.026977	0.050168
260	279	0.00661099	0.026977	0.050168
261	280	0.00706323	0.0239728	0.0534633
262	281	0.00795843	0.0214971	0.0542929
263	282	0.00918523	0.0201449	0.04926
264	283	0.00918523	0.0201449	0.04926
265	284	0.00918523	0.0201449	0.04926
266	285	0.00870023	0.0167261	0.0382375
267	286	0.00870023	0.0167261	0.0382375
268	287	0.00846503	0.0158874	0.0344189
269	288	0.00846503	0.0158874	0.0344189
270	289	0.00820303	0.0148794	0.040952
271	290	0.00747766	0.0131349	0.0369878
272	291	0.00854708	0.0115957	0.0417878
273	292	0.00854708	0.0115957	0.0417878
274	293	0.0110058	0.0105948	0.0422456
275	294	0.0101731	0.00992197	0.038435
276	295	0.0104964	0.0101364	0.0378582
277	296	0.0113871	0.0109446	0.041644
278	297	0.0113871	0.0109446	0.041644
279	298	0.0113871	0.0109446	0.041644
280	299	0.0113871	0.0109446	0.041644
281	300	0.0116163	0.0111661	0.0385
282	301	0.0161068	0.0155758	0.0398844
283	302	0.0146202	0.0151179	0.0522422
284	303	0.0145487	0.015208	0.053401
285	304	0.0145487	0.015208	0.053401
286	305	0.0142258	0.015123	0.053401
287	306	0.0129871	0.0138796	0.0485464
288	307	0.0124967	0.0131752	0.0483564
289	308	0.0115721	0.0123169	0.0449458
290	309	0.0120928	0.0129087	0.0399636
291	310	0.0120928	0.0129087	0.0399636
292	311	0.011434	0.0119635	0.0334555
293	312	0.0106491	0.0110386	0.0331083
294	313	0.00925668	0.00937429	0.0356375
295	314	0.00923582	0.00931882	0.0363642
296	315	0.0082606	0.00839343	0.0340408
297	316	0.00795348	0.00819885	0.0353562
298	317	0.00765983	0.0079046	0.0347757
299	318	0.00783172	0.00799518	0.0343767
300	319	0.00785696	0.00811074	0.0327175
301	320	0.00785696	0.00811074	0.0327175
302	321	0.00479783	0.00556273	0.0301167
303	322	0.00464012	0.00528417	0.0218867
304	323	0.00479115	0.00513403	0.0181067
305	324	0.00468101	0.00496099	0.0170869
306	325	0.00508387	0.00700505	0.017535
307	326	0.00538274	0.00737574	0.018704
308	327	0.00568229	0.00780039	0.0199129
309	328	0.00563938	0.00782467	0.0197629
310	329	0.00563938	0.00782467	0.0197629
311	330	0.00563938	0.00782467	0.0197629
312	331	0.0053511	0.00780444	0.0171669
313	332	0.0056291	0.00838281	0.0161567
314	333	0.00679518	0.012095	0.0232283
315	334	0.00719219	0.0129035	0.0241709
316	335	0.00733783	0.0220626	0.0237882
317	336	0.00764481	0.0236824	0.021053
318	337	0.00760226	0.0323325	0.018526
319	338	0.00730938	0.0348957	0.0173856
320	339	0.00820637	0.0360556	0.0285767
321	340	0.00820637	0.0360556	0.0285767
322	341	0.00820637	0.0360556	0.0285767
323	342	0.0100866	0.0379851	0.0382789
324	343	0.00932604	0.0410122	0.0421725
325	344	0.0102256	0.0465332	0.0479414
326	345	0.0102811	0.0425612	0.0621257
327	346	0.0102811	0.0425612	0.0621257
328	347	0.0102811	0.0425612	0.0621257
329	348	0.0118611	0.0491188	0.0715917
330	349	0.0108443	0.0428769	0.0618686
331	350	0.0108443	0.0428769	0.0618686
332	351	0.0108443	0.0428769	0.0618686
333	352	0.0108443	0.0428769	0.0618686
334	353	0.0106923	0.0367964	0.0481
335	354	0.009786	0.0324872	0.0459413
336	355	0.0101896	0.0209027	0.049795
337	356	0.00928275	0.0189673	0.0481011
338	357	0.010016	0.0100158	0.0538687
339	358	0.010016	0.0100158	0.0538687
340	359	0.00911706	0.00854907	0.0460571
341	360	0.00911706	0.00854907	0.0460571
342	361	0.00911706	0.00854907	0.0460571
343	362	0.00817299	0.00834672	0.0495371
344	363	0.00817299	0.00834672	0.0495371
345	364	0.00757691	0.00770175	0.0438425
346	365	0.00712321	0.00726797	0.030785
347	366	0.00712321	0.00726797	0.030785
348	367	0.00712321	0.00726797	0.030785
349	368	0.00712321	0.00726797	0.030785
350	369	0.00693077	0.00702187	0.0305837
351	370	0.00693077	0.00702187	0.0305837
352	371	0.00693077	0.00702187	0.0305837
353	372	0.00796717	0.0075306	0.0382922
354	373	0.00660014	0.00715289	0.0486533
355	374	0.00699492	0.00775663	0.0508813
356	375	0.00719517	0.008047	0.0573087
357	376	0.0079334	0.0086988	0.06056
358	377	0.0079334	0.0086988	0.06056
359	378	0.0079334	0.0086988	0.06056
360	379	0.0079334	0.0086988	0.06056
361	380	0.0079334	0.0086988	0.06056
362	381	0.0079334	0.0086988	0.06056
363	382	0.00719883	0.00709387	0.05174
364	383	0.00969459	0.00930786	0.0564657
365	384	0.00961592	0.00923097	0.0714257
366	385	0.00921898	0.00907111	0.0809729
367	386	0.00979069	0.0102283	0.0818087
368	387	0.00979069	0.0102283	0.0818087
369	388	0.00885859	0.00915632	0.07384
370	389	0.00865834	0.00890137	0.0736267
371	390	0.00865834	0.00890137	0.0736267
372	391	0.00803406	0.00905655	0.066887
373	392	0.00658846	0.00810047	0.057712
374	393	0.00634314	0.00775486	0.049846
375	394	0.00669268	0.00853067	0.05486
376	395	0.00651587	0.00822653	0.052121
377	396	0.00651587	0.00822653	0.052121
378	397	0.00631493	0.00832851	0.0485691
379	398	0.00631493	0.00832851	0.0485691
380	399	0.00912004	0.0081007	0.0484458
381	400	0.01839	0.00851591	0.0507785
382	401	0.0211495	0.00964881	0.05354
383	402	0.0211495	0.00964881	0.05354
384	403	0.0252682	0.0104744	0.0581786
385	404	0.0321958	0.0107951	0.05138
386	405	0.0345626	0.0114893	0.0500377
387	406	0.0339888	0.0101927	0.0447231
388	407	0.0316406	0.00954764	0.042225
389	408	0.0339667	0.0102374	0.0446969
390	409	0.0366804	0.0109937	0.0484217
391	410	0.0379622	0.0118194	0.05029
392	411	0.0379709	0.0112169	0.0516915
393	412	0.0409849	0.0119817	0.055315
394	413	0.0442375	0.0124889	0.0565555
395	414	0.0457542	0.0119726	0.0537173
396	415	0.0421979	0.0111448	0.0517008
397	416	0.0391888	0.010512	0.0498369
398	417	0.0420957	0.0106089	0.0529025
399	418	0.0401178	0.0111635	0.0556777
400	419	0.0401296	0.0116276	0.0563933
401	420	0.0298779	0.0110327	0.0574775
402	421	0.0274102	0.00981961	0.0545718
403	422	0.0274102	0.00981961	0.0545718
404	423	0.0219181	0.00738659	0.045053
405	424	0.0156351	0.00872794	0.051616
406	425	0.0159193	0.00927364	0.0516418
407	426	0.0154767	0.00943717	0.0532155
408	427	0.0155728	0.00955371	0.0535664
409	428	0.0153145	0.0099863	0.0530942
410	429	0.0153145	0.0099863	0.0530942
411	430	0.0118573	0.0089189	0.0513109
412	431	0.012202	0.00936957	0.0569473
413	432	0.0113896	0.00883901	0.0530296
414	433	0.0107503	0.00839061	0.0499496
415	434	0.00940687	0.00820575	0.0479637
416	435	0.00998213	0.00876631	0.0496405
417	436	0.0106725	0.00935116	0.0518575
418	437	0.0114619	0.0105008	0.0521655
419	438	0.0109697	0.009769	0.048484
420	439	0.0109697	0.009769	0.048484
421	440	0.0114543	0.0101478	0.0436733
422	441	0.0115842	0.0103703	0.0434515
423	442	0.0124916	0.0115006	0.04722
424	443	0.0142271	0.0135928	0.0488329
425	444	0.0121559	0.0129602	0.0460768
426	445	0.0114954	0.0127831	0.0454945
427	446	0.0116881	0.0127647	0.0460145
428	447	0.0127455	0.0139115	0.049615
429	448	0.0124403	0.0134874	0.0517706
430	449	0.0118396	0.0125785	0.053099
431	450	0.0115996	0.01229	0.0570627
432	451	0.0127624	0.0130935	0.0583164
433	452	0.0137933	0.0141025	0.0631545
434	453	0.0147014	0.0147689	0.0693995
435	454	0.0142342	0.014121	0.06848
436	455	0.0131679	0.0130853	0.0665371
437	456	0.0123495	0.0123288	0.0622054
438	457	0.0112587	0.0108911	0.0581762
439	458	0.0107012	0.0102715	0.0541921
440	459	0.0107012	0.0102715	0.0541921
441	460	0.0107012	0.0102715	0.0541921
442	461	0.0101492	0.00970698	0.0548307
443	462	0.00927104	0.0086995	0.0525173
444	463	0.00809164	0.007209	0.0518077
445	464	0.00809164	0.007209	0.0518077
446	465	0.00809164	0.007209	0.0518077
447	466	0.00848329	0.00755243	0.0527017
448	467	0.00848329	0.00755243	0.0527017
449	468	0.0088087	0.00780326	0.052885
450	469	0.00902465	0.00811283	0.0517786
451	470	0.00900719	0.00798361	0.0472865
452	471	0.00788443	0.00704666	0.0414028
453	472	0.007494	0.00679949	0.0380375
454	473	0.00719424	0.00706861	0.0370595
455	474	0.00791266	0.00767413	0.039341
456	475	0.0095823	0.00829239	0.0398635
457	476	0.0115523	0.00856505	0.041145
458	477	0.0122609	0.00914924	0.0453983
459	478	0.0144359	0.00988184	0.0494128
460	479	0.0149548	0.00939932	0.0468285
461	480	0.01512	0.00871352	0.0441877
462	481	0.0158488	0.00840384	0.0398673
463	482	0.0158488	0.00840384	0.0398673
464	483	0.0156351	0.00752115	0.038119
465	484	0.0147018	0.00724688	0.0377091
466	485	0.0138907	0.0068637	0.0380433
467	486	0.0135029	0.00662119	0.0379138
468	487	0.0127798	0.00631923	0.03572
469	488	0.0119707	0.00549366	0.031055
470	489	0.0119707	0.00549366	0.031055
471	490	0.0119707	0.00549366	0.031055
472	491	0.0119707	0.00549366	0.031055
473	492	0.0125854	0.00556432	0.0328477
474	493	0.0123389	0.0048158	0.0281992
475	494	0.0112808	0.00400518	0.0230892
476	495	0.0107096	0.00368267	0.0208142
477	496	0.0096624	0.00347408	0.0206118
478	497	0.00895733	0.00334274	0.01982
479	498	0.00720508	0.00296739	0.0241525
480	499	0.0145259	0.00359651	0.0252008
481	500	0.0182004	0.00509673	0.0302467
482	501	0.0186694	0.00546349	0.0327355
483	502	0.0172482	0.00521122	0.03267
484	503	0.0167937	0.00546735	0.0317962
485	504	0.0177457	0.00554762	0.031645
486	505	0.0189072	0.00581116	0.0307291
487	506	0.0199131	0.00602117	0.030166
488	507	0.0217501	0.00642422	0.0327178
489	508	0.024181	0.0069298	0.0362837
490	509	0.023565	0.00807985	0.0488033
491	510	0.023565	0.00807985	0.0488033
492	511	0.024768	0.00765571	0.044076
493	512	0.0233402	0.0100604	0.0406227
494	513	0.0236258	0.0105343	0.0407364
495	514	0.0256892	0.0112718	0.043243
496	515	0.0240604	0.0104454	0.0393118
497	516	0.0240604	0.0104454	0.0393118
498	517	0.0263463	0.0113001	0.042132
499	518	0.0287031	0.0118242	0.040168
500	519	0.0199506	0.0117373	0.0406144
501	520	0.0148362	0.0107222	0.0359
502	521	0.0136634	0.0106184	0.0320656
503	522	0.0151695	0.0116411	0.03208
504	523	0.0157166	0.012084	0.0336186
505	524	0.0157166	0.012084	0.0336186
506	525	0.0157166	0.012084	0.0336186
507	526	0.0157166	0.012084	0.0336186
508	527	0.0170594	0.0180008	0.0428725
509	528	0.015602	0.0167656	0.0390756
510	529	0.0152227	0.0167013	0.02534
511	530	0.0152227	0.0167013	0.02534
512	531	0.0116321	0.017066	0.0260063
513	532	0.0119993	0.0146315	0.0288514
514	533	0.0124827	0.0157623	0.03258
515	534	0.0117061	0.0180512	0.0365529
516	535	0.0108729	0.0212341	0.0455071
517	536	0.0096671	0.0206301	0.0457888
518	537	0.0096671	0.0206301	0.0457888
519	538	0.00739521	0.0222134	0.0422043
520	539	0.00739521	0.0222134	0.0422043
521	540	0.00739521	0.0222134	0.0422043
522	541	0.00791433	0.0242844	0.0490067
523	542	0.00791433	0.0242844	0.0490067
524	543	0.0080675	0.0236177	0.0475243
525	544	0.0080675	0.0236177	0.0475243
526	545	0.00767861	0.0268162	0.0523537
527	546	0.00755136	0.0262273	0.0534611
528	547	0.00518791	0.0220783	0.0466875
529	548	0.00536582	0.024249	0.0521143
530	549	0.00536582	0.024249	0.0521143
531	550	0.00536582	0.024249	0.0521143
532	551	0.0051149	0.0271644	0.0596567
533	552	0.00687311	0.0239333	0.0519514
534	553	0.00786166	0.0231584	0.05226
535	554	0.0079781	0.0219261	0.0510986
536	555	0.00871476	0.01916	0.0510186
537	556	0.00996279	0.0196197	0.0515617
538	557	0.0108032	0.0268835	0.0575686
539	558	0.00976723	0.025028	0.06283
540	559	0.00976723	0.025028	0.06283
541	560	0.00976723	0.025028	0.06283
542	561	0.010074	0.0236761	0.0583889
543	562	0.010074	0.0236761	0.0583889
544	563	0.0101366	0.0233	0.0558578
545	564	0.0101366	0.0233	0.0558578
546	565	0.0107842	0.0200617	0.05207
547	566	0.0103414	0.0178716	0.0449338
548	567	0.0103414	0.0178716	0.0449338
549	568	0.0103414	0.0178716	0.0449338
550	569	0.0103414	0.0178716	0.0449338
551	570	0.0102882	0.0168884	0.0416744
552	571	0.0102882	0.0168884	0.0416744
553	572	0.00870979	0.01686	0.0427178
554	573	0.00791989	0.0158103	0.0463233
555	574	0.0084496	0.015157	0.04779
556	575	0.00859993	0.0162746	0.0461978
557	576	0.00859993	0.0162746	0.0461978
558	577	0.00769425	0.00950059	0.0402713
559	578	0.00843404	0.00913789	0.0317871
560	579	0.00831536	0.00915888	0.0376688
561	580	0.00927858	0.00932157	0.0410978
562	581	0.00836769	0.00807198	0.0392667
563	582	0.00796773	0.00756223	0.035514
564	583	0.00779195	0.00659891	0.0376989
565	584	0.0081367	0.00703391	0.041463
566	585	0.00835163	0.00729195	0.0453809
567	586	0.00888766	0.00762172	0.049396
568	587	0.00875783	0.00758296	0.0519609
569	588	0.00875783	0.00758296	0.0519609
570	589	0.00875783	0.00758296	0.0519609
571	590	0.00864735	0.007439	0.055597
572	591	0.00864735	0.007439	0.055597
573	592	0.00984389	0.00814721	0.059397
574	593	0.0100852	0.00813179	0.0563444
575	594	0.00891561	0.00754633	0.0497289
576	595	0.00909042	0.00725062	0.045352
577	596	0.00909042	0.00725062	0.045352
578	597	0.00919021	0.00736792	0.0469109
579	598	0.00966762	0.00788116	0.0452975
580	599	0.00986608	0.00775164	0.0422482
581	600	0.00915425	0.0074645	0.03962
582	601	0.00969022	0.00811447	0.0433133
583	602	0.0100949	0.00802162	0.05135
584	603	0.0100466	0.00769962	0.053119
585	604	0.0100779	0.00782427	0.048872
586	605	0.0091918	0.00708065	0.041201
587	606	0.00858602	0.00670736	0.0378536
588	607	0.00869867	0.00665856	0.033878
589	608	0.0097614	0.00773362	0.0329591
590	609	0.0097614	0.00773362	0.0329591
591	610	0.0097614	0.00773362	0.0329591
592	611	0.0092306	0.00722253	0.0315942
593	612	0.00868956	0.00684514	0.0296382
594	613	0.00868956	0.00684514	0.0296382
595	614	0.00901157	0.00694171	0.0346036
596	615	0.00946897	0.00823065	0.0413891
597	616	0.00916906	0.00776785	0.0465525
598	617	0.00907642	0.00769756	0.0451027
599	618	0.00849215	0.00711464	0.046858
600	619	0.00849215	0.00711464	0.046858
601	620	0.00849215	0.00711464	0.046858
602	621	0.00872029	0.00677818	0.04447
603	622	0.00879129	0.00724212	0.04151
604	623	0.00870006	0.00751329	0.0384511
605	624	0.00834352	0.00692803	0.0391488
606	625	0.0088207	0.00725204	0.043895
607	626	0.0097109	0.00829841	0.0492363
608	627	0.0097109	0.00829841	0.0492363
609	628	0.00818551	0.0068433	0.0528743
610	629	0.00818551	0.0068433	0.0528743
611	630	0.00818551	0.0068433	0.0528743
612	631	0.00810326	0.0075859	0.0512514
613	632	0.00835917	0.0124804	0.0466237
614	633	0.00835917	0.0124804	0.0466237
615	634	0.00866291	0.0135389	0.0452743
616	635	0.00749087	0.0126675	0.0393867
617	636	0.00781503	0.0146655	0.026594
618	637	0.00739282	0.0136755	0.0251333
619	638	0.00739282	0.0136755	0.0251333
620	639	0.00787618	0.0127518	0.0309286
621	640	0.00787618	0.0127518	0.0309286
622	641	0.0101523	0.0140852	0.0325929
623	642	0.00913204	0.0125919	0.0304787
624	643	0.00841636	0.0114604	0.0272511
625	644	0.00782755	0.0106613	0.025159
626	645	0.00809094	0.0112872	0.0228633
627	646	0.00753328	0.010354	0.0250189
628	647	0.00745457	0.00964011	0.033222
629	648	0.00761546	0.0100668	0.0371582
630	649	0.00712999	0.00938374	0.0346108
631	650	0.00680008	0.00888745	0.0324215
632	651	0.00678756	0.00859	0.0321269
633	652	0.00650731	0.0054107	0.0336183
634	653	0.00650731	0.0054107	0.0336183
635	654	0.00650731	0.0054107	0.0336183
636	655	0.00650731	0.0054107	0.0336183
637	656	0.00816048	0.00750699	0.0370731
638	657	0.00840037	0.00740548	0.0386767
639	658	0.00792267	0.00706463	0.0371108
640	659	0.00768487	0.00705256	0.0347283
641	660	0.00919738	0.00705919	0.0328685
642	661	0.00771928	0.00658514	0.0329208
643	662	0.00818759	0.00651904	0.0319467
644	663	0.00819072	0.00656626	0.03216
645	664	0.00925668	0.00862832	0.0332542
646	665	0.00925668	0.00862832	0.0332542
647	666	0.0096772	0.00914488	0.0302309
648	667	0.0099703	0.00973784	0.022549
649	668	0.0100532	0.00922715	0.0165522
650	669	0.0102479	0.0100062	0.0199356
651	670	0.0117039	0.0133536	0.0303489
652	671	0.0128352	0.0146563	0.0339687
653	672	0.0128352	0.0146563	0.0339687
654	673	0.0128352	0.0146563	0.0339687
655	674	0.0128352	0.0146563	0.0339687
656	675	0.0128352	0.0146563	0.0339687
657	676	0.0108311	0.012059	0.04673
658	677	0.0106859	0.0115139	0.0578478
659	678	0.0117479	0.0125813	0.0627887
660	679	0.0117479	0.0125813	0.0627887
661	680	0.00951936	0.0133588	0.0702514
662	681	0.00951936	0.0133588	0.0702514
663	682	0.00983763	0.015361	0.081295
664	683	0.0112595	0.0178383	0.096756
665	684	0.0102444	0.0152441	0.11608
666	685	0.0102444	0.0152441	0.11608
667	686	0.0088814	0.0133256	0.109978
668	687	0.00970204	0.0141712	0.105953
669	688	0.00865218	0.0123774	0.10524
670	689	0.0118116	0.0128347	0.116111
671	690	0.00971783	0.00826781	0.10233
672	691	0.00971783	0.00826781	0.10233
673	692	0.00904599	0.00773539	0.0900762
674	693	0.00977783	0.00816641	0.0809344
675	694	0.00892396	0.007456	0.073232
676	695	0.00892396	0.007456	0.073232
677	696	0.00858602	0.00696403	0.0613
678	697	0.00846868	0.00694042	0.0506137
679	698	0.00871118	0.00853782	0.0579767
680	699	0.00871118	0.00853782	0.0579767
681	700	0.00871118	0.00853782	0.0579767
682	701	0.00983513	0.00958628	0.053211
683	702	0.00903888	0.00898392	0.0488973
684	703	0.00842123	0.00850674	0.0455975
685	704	0.00842123	0.00850674	0.0455975
686	705	0.00876606	0.00884496	0.0496385
687	706	0.00915695	0.00905197	0.0487785
688	707	0.00820765	0.00816726	0.0424323
689	708	0.00821054	0.00895391	0.0346662
690	709	0.00675659	0.00869324	0.0281267
691	710	0.00982094	0.0115886	0.0348517
692	711	0.00910785	0.0109086	0.03283
693	712	0.00950491	0.0114836	0.0352075
694	713	0.00876229	0.0108332	0.0355067
695	714	0.00939122	0.011493	0.0357267
696	715	0.00939122	0.011493	0.0357267
697	716	0.00939122	0.011493	0.0357267
698	717	0.00939122	0.011493	0.0357267
699	718	0.00927668	0.0105999	0.0283491
700	719	0.00927668	0.0105999	0.0283491
701	720	0.00866633	0.0101864	0.0266058
702	721	0.00740638	0.0162522	0.0307308
703	722	0.00765983	0.0175576	0.0322233
704	723	0.00832631	0.0233791	0.0368775
705	724	0.00878339	0.0279513	0.0349608
706	725	0.00844	0.0292053	0.0296967
707	726	0.00843355	0.0311019	0.0256336
708	727	0.0133091	0.0440298	0.0259245
709	728	0.014401	0.0472487	0.028517
710	729	0.0134787	0.0477872	0.0263491
711	730	0.0110204	0.0489824	0.020574
712	731	0.0121837	0.0541196	0.0219078
713	732	0.0125999	0.0615361	0.038306
714	733	0.0132531	0.0679501	0.0412967
715	734	0.0138115	0.0753213	0.04564
716	735	0.0156812	0.070923	0.05368
717	736	0.0142032	0.0641536	0.050306
718	737	0.0142032	0.0641536	0.050306
719	738	0.0142032	0.0641536	0.050306
720	739	0.0142032	0.0641536	0.050306
721	740	0.0155644	0.0706554	0.05507
722	741	0.0169061	0.0680108	0.0544762
723	742	0.018733	0.0750659	0.0588771
724	743	0.0178318	0.0649587	0.0501214
725	744	0.0184257	0.0619822	0.0564817
726	745	0.0184257	0.0619822	0.0564817
727	746	0.0184257	0.0619822	0.0564817
728	747	0.0110917	0.0445575	0.066472
729	748	0.0110917	0.0445575	0.066472
730	749	0.0128008	0.0424039	0.0819225
731	750	0.0128008	0.0424039	0.0819225
732	751	0.0128008	0.0424039	0.0819225
733	752	0.0121531	0.0132364	0.0561575
734	753	0.0119428	0.0130197	0.06528
735	754	0.0127476	0.0152217	0.0656883
736	755	0.00916927	0.0111188	0.055226
737	756	0.0112363	0.0130912	0.0640475
738	757	0.0094221	0.0110169	0.052534
739	758	0.00823766	0.00980158	0.0455533
740	759	0.00794949	0.00916622	0.0495057
741	760	0.00886138	0.00924033	0.0569062
742	761	0.00886138	0.00924033	0.0569062
743	762	0.00815909	0.00942387	0.0614611
744	763	0.00837325	0.0115579	0.0672167
745	764	0.00835823	0.0124389	0.067705
746	765	0.00901953	0.0139916	0.0652336
747	766	0.00847651	0.0131018	0.0618125
748	767	0.00800258	0.0121779	0.0585069
749	768	0.00800258	0.0121779	0.0585069
750	769	0.00800258	0.0121779	0.0585069
751	770	0.00800258	0.0121779	0.0585069
752	771	0.00870671	0.0123542	0.0589129
753	772	0.00831837	0.012411	0.0570731
754	773	0.00868326	0.0129384	0.0578592
755	774	0.00800924	0.0118306	0.0570367
756	775	0.0100032	0.0117617	0.0592231
757	776	0.0100032	0.0117617	0.0592231
758	777	0.0102651	0.0116549	0.0627846
759	778	0.0109276	0.0123157	0.0671292
760	779	0.0113555	0.0129486	0.0665755
761	780	0.0109666	0.0132675	0.062362
762	781	0.0109666	0.0132675	0.062362
763	782	0.0119028	0.0135315	0.0584133
764	783	0.0135396	0.0113392	0.0551033
765	784	0.0142042	0.0102106	0.0529787
766	785	0.0125395	0.00671911	0.0484212
767	786	0.0124269	0.00650311	0.0455687
768	787	0.0125364	0.00666599	0.043735
769	788	0.0113423	0.00619287	0.0411811
770	789	0.0113423	0.00619287	0.0411811
771	790	0.0114034	0.00661607	0.043239
772	791	0.0104221	0.00611324	0.045273
773	792	0.0107354	0.00633394	0.0489427
774	793	0.0102244	0.00506651	0.042638
775	794	0.00945873	0.00480035	0.0393209
776	795	0.0070115	0.00418692	0.034707
777	796	0.00791698	0.00459562	0.0333155
778	797	0.00815172	0.00492204	0.031369
779	798	0.00815172	0.00492204	0.031369
780	799	0.00815172	0.00492204	0.031369
781	800	0.00826857	0.00523944	0.0350691
782	801	0.00826857	0.00523944	0.0350691
783	802	0.00826857	0.00523944	0.0350691
784	803	0.00709786	0.00557925	0.035989
785	804	0.00728208	0.00593606	0.0343636
786	805	0.00777874	0.00637103	0.037394
787	806	0.00813169	0.00671663	0.037818
788	807	0.00868059	0.00719695	0.0415567
789	808	0.00908945	0.00716548	0.04634
790	809	0.00835698	0.00663448	0.041845
791	810	0.00795744	0.00621333	0.0396322
792	811	0.00755136	0.00555549	0.0308511
793	812	0.00676181	0.0051823	0.0240025
794	813	0.00676181	0.0051823	0.0240025
795	814	0.0074703	0.00561709	0.0265529
796	815	0.00885199	0.00640219	0.0315062
797	816	0.00829033	0.00644822	0.0908112
798	817	0.00829033	0.00644822	0.0908112
799	818	0.00829033	0.00644822	0.0908112
800	819	0.00812988	0.00659419	0.0815678
801	820	0.00971942	0.044894	0.0760322
802	821	0.00971942	0.044894	0.0760322
803	822	0.00889141	0.0409329	0.069759
804	823	0.00889141	0.0409329	0.069759
805	824	0.00811917	0.0401666	0.068079
806	825	0.00760806	0.0367759	0.0625064
807	826	0.00785571	0.0399492	0.068197
808	827	0.00785571	0.0399492	0.068197
809	828	0.00812084	0.044152	0.0686856
810	829	0.00891535	0.049439	0.0770975
811	830	0.00891535	0.049439	0.0770975
812	831	0.00956138	0.0559736	0.0873257
813	832	0.00931508	0.0499631	0.0866494
814	833	0.00931508	0.0499631	0.0866494
815	834	0.0111956	0.0461845	0.0998678
816	835	0.0102796	0.0504703	0.104079
817	836	0.00915629	0.0496975	0.0446063
818	837	0.0102861	0.0468699	0.0474156
819	838	0.00944901	0.0424981	0.053304
820	839	0.0097382	0.0463576	0.05838
821	840	0.0079876	0.00801336	0.0628963
822	841	0.0079876	0.00801336	0.0628963
823	842	0.00892306	0.00840338	0.0699814
824	843	0.00892306	0.00840338	0.0699814
825	844	0.00985819	0.00909843	0.070265
826	845	0.0110851	0.0101368	0.0808458
827	846	0.0110851	0.0101368	0.0808458
828	847	0.0102551	0.00899524	0.0762257
829	848	0.0140532	0.00885435	0.0751125
830	849	0.0163105	0.00933731	0.0913189
831	850	0.0163105	0.00933731	0.0913189
832	851	0.0163105	0.00933731	0.0913189
833	852	0.0174005	0.0095183	0.0924944
834	853	0.0174005	0.0095183	0.0924944
835	854	0.0161377	0.00859864	0.0763343
836	855	0.0161377	0.00859864	0.0763343
837	856	0.0161028	0.00889811	0.0752157
838	857	0.0161109	0.0102781	0.0774586
839	858	0.0184768	0.0114659	0.0726517
840	859	0.0161118	0.0100545	0.076375
841	860	0.0143473	0.00924564	0.0772281
842	861	0.0130918	0.00872825	0.0746306
843	862	0.0130918	0.00872825	0.0746306
844	863	0.0138753	0.012485	0.0687835
845	864	0.0135874	0.0184502	0.0689695
846	865	0.0135874	0.0184502	0.0689695
847	866	0.0135874	0.0184502	0.0689695
848	867	0.0150837	0.0240542	0.074719
849	868	0.0116681	0.0238489	0.068261
850	869	0.00882132	0.0227271	0.046619
851	870	0.0126998	0.0215037	0.0470764
852	871	0.0170552	0.0215985	0.0630967
853	872	0.0195337	0.0201975	0.0883438
854	873	0.0202117	0.0189106	0.0823971
855	874	0.0208576	0.017835	0.0772247
856	875	0.0208576	0.017835	0.0772247
857	876	0.0231309	0.0184493	0.0772667
858	877	0.0233988	0.017345	0.0766721
859	878	0.0233988	0.017345	0.0766721
860	879	0.0236585	0.0174957	0.0702225
861	880	0.0240747	0.0175878	0.0653839
862	881	0.0245686	0.017867	0.0666425
863	882	0.0240905	0.0172632	0.0679417
864	883	0.0227855	0.0142383	0.0741037
865	884	0.024051	0.0105154	0.0790286
866	885	0.024051	0.0105154	0.0790286
867	886	0.0226612	0.010261	0.0739653
868	887	0.0228342	0.00683773	0.0716771
869	888	0.0230783	0.00740278	0.07869
870	889	0.0234587	0.00783074	0.0831107
871	890	0.0213028	0.00772	0.0855308
872	891	0.0170064	0.00672905	0.0710092
873	892	0.013319	0.00663208	0.0412138
874	893	0.0113742	0.00658087	0.0408223
875	894	0.00983033	0.00689793	0.0438233
876	895	0.00983033	0.00689793	0.0438233
877	896	0.00762541	0.00644704	0.0434325
878	897	0.00762541	0.00644704	0.0434325
879	898	0.00771279	0.00646211	0.0421377
880	899	0.00749039	0.00638802	0.0421531
881	900	0.00746271	0.00651432	0.0443775
882	901	0.00723543	0.00633394	0.0419145
883	902	0.00621923	0.00608633	0.037493
884	903	0.00676007	0.00666029	0.0295933
885	904	0.00773743	0.00808772	0.035298
886	905	0.00773743	0.00808772	0.035298
887	906	0.00814421	0.00830868	0.035254
888	907	0.00852458	0.00830791	0.0327645
889	908	0.00784302	0.00761129	0.0239182
890	909	0.00750463	0.00757498	0.019666
891	910	0.00750463	0.00757498	0.019666
892	911	0.00732607	0.0073323	0.0162356
893	912	0.00883913	0.00868576	0.0255122
894	913	0.00947623	0.00958204	0.0287013
895	914	0.0106011	0.0104988	0.0394078
896	915	0.0097738	0.00984407	0.047693
897	916	0.00966616	0.0105211	0.059568
898	917	0.00899905	0.00989171	0.0547664
899	918	0.0158055	0.0164755	0.0535618
900	919	0.0164427	0.0166081	0.0530245
901	920	0.0164427	0.0166081	0.0530245
902	921	0.0164427	0.0166081	0.0530245
903	922	0.0154031	0.0157505	0.0492033
904	923	0.0154031	0.0157505	0.0492033
905	924	0.0153003	0.0152792	0.0458
906	925	0.0153003	0.0152792	0.0458
907	926	0.0161032	0.0159162	0.050116
908	927	0.0165226	0.0167625	0.05481
909	928	0.0269012	0.0176343	0.0736311
910	929	0.0269012	0.0176343	0.0736311
911	930	0.0303727	0.018851	0.078572
912	931	0.0336785	0.0183529	0.0793918
913	932	0.0403154	0.0177554	0.0786264
914	933	0.0403154	0.0177554	0.0786264
915	934	0.0423869	0.0177477	0.073983
916	935	0.0424357	0.017504	0.06214
917	936	0.0417711	0.0162562	0.049648
918	937	0.0461537	0.0176627	0.0544144
919	938	0.0414689	0.00998748	0.0595475
920	939	0.0404895	0.0128805	0.0593575
921	940	0.0404895	0.0128805	0.0593575
922	941	0.0404895	0.0128805	0.0593575
923	942	0.0457069	0.0138181	0.0668129
924	943	0.0408368	0.0164392	0.06809
925	944	0.0376428	0.0179035	0.0693644
926	945	0.0376428	0.0179035	0.0693644
927	946	0.0361426	0.0182448	0.069876
928	947	0.0361426	0.0182448	0.069876
929	948	0.0295129	0.0187266	0.0584178
930	949	0.0295129	0.0187266	0.0584178
931	950	0.0236234	0.0163627	0.0495567
932	951	0.0178396	0.0156293	0.0483678
933	952	0.0182248	0.0164571	0.0466522
934	953	0.0170193	0.0149687	0.051103
935	954	0.0163733	0.0148195	0.0540936
936	955	0.0173473	0.0162501	0.0597227
937	956	0.0173586	0.0163673	0.06251
938	957	0.0161843	0.0152619	0.0581875
939	958	0.0151627	0.0142622	0.0557915
940	959	0.0167003	0.013238	0.0626077
941	960	0.0167003	0.013238	0.0626077
942	961	0.0213998	0.0170162	0.0711829
943	962	0.020241	0.0166259	0.0688353
944	963	0.0199606	0.0145607	0.0642273
945	964	0.0205228	0.0134853	0.0631321
946	965	0.0192973	0.0128318	0.0622567
947	966	0.0178946	0.0115126	0.0590853
948	967	0.0176664	0.0119235	0.0563587
949	968	0.0176664	0.0119235	0.0563587
950	969	0.0167546	0.0113705	0.0533035
951	970	0.0172636	0.0115482	0.0539294
952	971	0.016662	0.0119749	0.05135
953	972	0.0118222	0.0135648	0.0555537
954	973	0.012199	0.0143643	0.05318
955	974	0.0123623	0.0144383	0.0509786
956	975	0.0122725	0.0142219	0.0498423
957	976	0.0121618	0.0140051	0.0534415
958	977	0.0120751	0.0139822	0.0579908
959	978	0.0120385	0.0141238	0.0596446
960	979	0.010836	0.0148909	0.0553431
961	980	0.010847	0.0158223	0.054215
962	981	0.00606493	0.0124594	0.0440121
963	982	0.00622241	0.0125592	0.0446308
964	983	0.00652922	0.0132883	0.0476908
965	984	0.0100706	0.0125015	0.0444046
966	985	0.0139227	0.0131432	0.0410192
967	986	0.0149494	0.014111	0.042195
968	987	0.0150136	0.0137495	0.0446255
969	988	0.0150136	0.0137495	0.0446255
970	989	0.0162984	0.0148723	0.048646
971	990	0.0162984	0.0148723	0.048646
972	991	0.017122	0.0137548	0.048751
973	992	0.0172609	0.0108044	0.038261
974	993	0.0172609	0.0108044	0.038261
975	994	0.0172609	0.0108044	0.038261
976	995	0.0172609	0.0108044	0.038261
977	996	0.018973	0.0118349	0.0339067
978	997	0.0210771	0.0129637	0.0294225
979	998	0.0215057	0.0129832	0.0314087
980	999	0.021695	0.0109701	0.0353837
981	1000	0.0212961	0.00866314	0.0359225
982	1001	0.0197582	0.00678108	0.0337475
983	1002	0.0197582	0.00678108	0.0337475
984	1003	0.019151	0.00733859	0.0368544
985	1004	0.0149739	0.00787349	0.04084
986	1005	0.00965346	0.00728036	0.0458186
987	1006	0.00965346	0.00728036	0.0458186
988	1007	0.00965346	0.00728036	0.0458186
989	1008	0.00965346	0.00728036	0.0458186
990	1009	0.00965346	0.00728036	0.0458186
991	1010	0.00969995	0.00784693	0.0476338
992	1011	0.00880036	0.00935541	0.0473475
993	1012	0.00786009	0.00910349	0.0504029
994	1013	0.00786009	0.00910349	0.0504029
995	1014	0.00726088	0.0153734	0.0449975
996	1015	0.00676285	0.0141956	0.0418267
997	1016	0.00690637	0.0133596	0.042533
998	1017	0.011665	0.0138152	0.0475718
999	1018	0.0122457	0.0147704	0.045886
1000	1019	0.0144135	0.0169899	0.045287
1001	1020	0.0138903	0.0164531	0.046987
1002	1021	0.0146989	0.0182406	0.056629
1003	1022	0.0146989	0.0182406	0.056629
1004	1023	0.0134573	0.0173681	0.052181
1005	1024	0.0123556	0.0159295	0.0478136
1006	1025	0.012392	0.0155121	0.0452675
1007	1026	0.012392	0.0155121	0.0452675
1008	1027	0.012392	0.0155121	0.0452675
1009	1028	0.0126624	0.0152482	0.0429977
1010	1029	0.0126624	0.0152482	0.0429977
1011	1030	0.0128822	0.0155345	0.0415525
1012	1031	0.0134991	0.0156295	0.0422045
1013	1032	0.0134991	0.0156295	0.0422045
1014	1033	0.0134991	0.0156295	0.0422045
1015	1034	0.0145424	0.0112662	0.045709
1016	1035	0.0145812	0.0110948	0.044196
1017	1036	0.0152905	0.0116791	0.0436744
1018	1037	0.00979539	0.0108426	0.0368887
1019	1038	0.00933142	0.0129964	0.0467144
1020	1039	0.00682439	0.0108603	0.0450925
1021	1040	0.00803219	0.0115491	0.0512787
1022	1041	0.007591	0.0105257	0.0500037
1023	1042	0.007591	0.0105257	0.0500037
1024	1043	0.00762541	0.0107559	0.067815
1025	1044	0.00862044	0.0114783	0.0690025
1026	1045	0.00802459	0.0115579	0.0763943
1027	1046	0.00732346	0.0106213	0.0671962
1028	1047	0.00689774	0.00982361	0.0601356
1029	1048	0.0068296	0.0135976	0.0590622
1030	1049	0.0068296	0.0135976	0.0590622
1031	1050	0.00625553	0.0127109	0.0534
1032	1051	0.00759612	0.0135602	0.0499655
1033	1052	0.00759612	0.0135602	0.0499655
1034	1053	0.00759612	0.0135602	0.0499655
1035	1054	0.00759612	0.0135602	0.0499655
1036	1055	0.00774517	0.0142053	0.0541209
1037	1056	0.00803844	0.0144108	0.0547675
1038	1057	0.00827216	0.0149235	0.0564846
1039	1058	0.0084932	0.0136483	0.0507483
1040	1059	0.00869385	0.0134625	0.0519238
1041	1060	0.00843679	0.0135071	0.0501492
1042	1061	0.00845316	0.0131585	0.0440077
1043	1062	0.00845316	0.0131585	0.0440077
1044	1063	0.0084522	0.0129678	0.0320492
1045	1064	0.00838159	0.0134382	0.0335833
1046	1065	0.00838159	0.0134382	0.0335833
1047	1066	0.00869032	0.0135799	0.0401458
1048	1067	0.00919514	0.0140485	0.047385
1049	1068	0.00864064	0.0111394	0.0511382
1050	1069	0.00845252	0.0106408	0.0569817
1051	1070	0.00912194	0.0111781	0.06194
1052	1071	0.00726273	0.00942301	0.0609264
1053	1072	0.00726273	0.00942301	0.0609264
1054	1073	0.00688488	0.0090438	0.0595242
1055	1074	0.00996375	0.0096011	0.0603769
1056	1075	0.00974135	0.00893648	0.0576831
1057	1076	0.00961443	0.00829192	0.0573333
1058	1077	0.00948149	0.00712971	0.0555373
1059	1078	0.00948149	0.00712971	0.0555373
1060	1079	0.00931946	0.00671946	0.054488
1061	1080	0.00891019	0.00639935	0.051489
1062	1081	0.00901018	0.00609372	0.05401
1063	1082	0.00988269	0.00745175	0.057647
1064	1083	0.010743	0.00800903	0.0635789
1065	1084	0.010743	0.00800903	0.0635789
1066	1085	0.0102281	0.00787809	0.058525
1067	1086	0.0106846	0.0081129	0.0559656
1068	1087	0.0108264	0.00799388	0.0516462
1069	1088	0.00982929	0.00730712	0.0460422
1070	1089	0.00944268	0.00686803	0.0332389
1071	1090	0.00944268	0.00686803	0.0332389
1072	1091	0.0105542	0.00738305	0.036835
1073	1092	0.00979174	0.00676416	0.0339611
1074	1093	0.0106746	0.00700062	0.0326938
1075	1094	0.0052943	0.00560723	0.026135
1076	1095	0.00577706	0.00619175	0.0281514
1077	1096	0.00577706	0.00619175	0.0281514
1078	1097	0.0124519	0.00671557	0.035135
1079	1098	0.013712	0.00732128	0.0435933
1080	1099	0.013712	0.00732128	0.0435933
1081	1100	0.0156701	0.00759355	0.0440722
1082	1101	0.0156701	0.00759355	0.0440722
1083	1102	0.015412	0.00608349	0.0382837
1084	1103	0.015412	0.00608349	0.0382837
1085	1104	0.0206237	0.00669177	0.0406933
1086	1105	0.0248958	0.00763289	0.0501022
1087	1106	0.0238631	0.00735827	0.051869
1088	1107	0.0238631	0.00735827	0.051869
1089	1108	0.0263088	0.00797441	0.0574978
1090	1109	0.0292344	0.00882071	0.0639312
1091	1110	0.0292344	0.00882071	0.0639312
1092	1111	0.028011	0.00814438	0.0575044
1093	1112	0.0310508	0.0089358	0.0633212
1094	1113	0.0278121	0.00818057	0.0572422
1095	1114	0.0280749	0.0090619	0.0567278
1096	1115	0.0269746	0.00928742	0.051937
1097	1116	0.0246942	0.00855514	0.0475609
1098	1117	0.0193885	0.00780701	0.0402655
1099	1118	0.0180994	0.00755463	0.0325955
1100	1119	0.0180994	0.00755463	0.0325955
1101	1120	0.0176677	0.00736535	0.029695
1102	1121	0.0162595	0.00675243	0.0279291
1103	1122	0.0174578	0.00717649	0.0287408
1104	1123	0.0164297	0.00693389	0.02675
1105	1124	0.0117844	0.00711693	0.0228192
1106	1125	0.00909605	0.00644586	0.0165775
1107	1126	0.00901157	0.0076203	0.0213192
1108	1127	0.00899424	0.00783712	0.0226215
1109	1128	0.00899424	0.00783712	0.0226215
1110	1129	0.00846712	0.00736535	0.0211079
1111	1130	0.00846712	0.00736535	0.0211079
1112	1131	0.00771664	0.00772163	0.0222631
1113	1132	0.00754182	0.00747057	0.0216714
1114	1133	0.00797562	0.00788071	0.0226762
1115	1134	0.00812084	0.00744797	0.02344
1116	1135	0.0070528	0.0067976	0.0282325
1117	1136	0.00760038	0.0110421	0.0335708
1118	1137	0.00821737	0.0118502	0.03628
1119	1138	0.00772014	0.013792	0.0347082
1120	1139	0.00772014	0.013792	0.0347082
1121	1140	0.0109568	0.0142338	0.0322183
1122	1141	0.0111862	0.0146221	0.0316642
1123	1142	0.00941777	0.0148749	0.0311182
1124	1143	0.00914583	0.014826	0.0308582
1125	1144	0.00986767	0.0149148	0.033057
1126	1145	0.00986767	0.0149148	0.033057
1127	1146	0.00938204	0.0184941	0.032341
1128	1147	0.00944824	0.0193891	0.0316844
1129	1148	0.00944824	0.0193891	0.0316844
1130	1149	0.0097973	0.0203948	0.0322756
1131	1150	0.0097973	0.0203948	0.0322756
1132	1151	0.0097973	0.0203948	0.0322756
1133	1152	0.0103633	0.0224183	0.0345625
1134	1153	0.0103633	0.0224183	0.0345625
1135	1154	0.0103633	0.0224183	0.0345625
1136	1155	0.0112359	0.0251191	0.0300243
1137	1156	0.0116984	0.0206112	0.0237183
1138	1157	0.0116984	0.0206112	0.0237183
1139	1158	0.0132095	0.0185833	0.026542
1140	1159	0.0132095	0.0185833	0.026542
1141	1160	0.0061554	0.0160848	0.040832
1142	1161	0.00646142	0.0187852	0.050135
1143	1162	0.00646142	0.0187852	0.050135
1144	1163	0.00824809	0.0238854	0.0668467
1145	1164	0.00824809	0.0238854	0.0668467
1146	1165	0.0102757	0.0219013	0.0785925
1147	1166	0.0108014	0.0109442	0.06562
1148	1167	0.00963111	0.00934479	0.0565875
1149	1168	0.00963111	0.00934479	0.0565875
1150	1169	0.0112561	0.00903199	0.0732
1151	1170	0.0112561	0.00903199	0.0732
1152	1171	0.00929631	0.00879947	0.057285
1153	1172	0.00929631	0.00879947	0.057285
1154	1173	0.00929631	0.00879947	0.057285
1155	1174	0.00929631	0.00879947	0.057285
1156	1175	0.00854597	0.00843899	0.062706
1157	1176	0.00813336	0.00985824	0.079165
1158	1177	0.00813336	0.00985824	0.079165
1159	1178	0.00716098	0.00879997	0.0685129
1160	1179	0.00633313	0.00819926	0.0603313
1161	1180	0.00562508	0.00842766	0.0580529
1162	1181	0.00562508	0.00842766	0.0580529
1163	1182	0.00612349	0.00928105	0.0631775
1164	1183	0.00612349	0.00928105	0.0631775
1165	1184	0.00662795	0.00947108	0.0687367
1166	1185	0.00587699	0.00881953	0.0693778
1167	1186	0.00587699	0.00881953	0.0693778
1168	1187	0.00584657	0.00935364	0.0743638
1169	1188	0.00584657	0.00935364	0.0743638
1170	1189	0.00584657	0.00935364	0.0743638
1171	1190	0.00584657	0.00935364	0.0743638
1172	1191	0.00619367	0.00953246	0.0836243
1173	1192	0.00568229	0.00864012	0.0736187
1174	1193	0.00568229	0.00864012	0.0736187
1175	1194	0.00568229	0.00864012	0.0736187
1176	1195	0.00570196	0.00887484	0.07208
1177	1196	0.00564057	0.00752824	0.0571833
1178	1197	0.00966062	0.0090873	0.0628386
1179	1198	0.0110496	0.0101935	0.072545
1180	1199	0.0131519	0.0114333	0.086442
1181	1200	0.0120989	0.0114635	0.0724767
1182	1201	0.0127861	0.0112119	0.0629771
1183	1202	0.013315	0.0105381	0.056965
1184	1203	0.013315	0.0105381	0.056965
1185	1204	0.0118047	0.00931056	0.0382967
1186	1205	0.0122457	0.00915569	0.022036
1187	1206	0.0122457	0.00915569	0.022036
1188	1207	0.0122457	0.00915569	0.022036
1189	1208	0.0136613	0.0101793	0.02611
1190	1209	0.0136613	0.0101793	0.02611
1191	1210	0.0136613	0.0101793	0.02611
1192	1211	0.0136613	0.0101793	0.02611
1193	1212	0.0150881	0.0108403	0.0438067
1194	1213	0.0150881	0.0108403	0.0438067
1195	1214	0.0132813	0.00968422	0.0387457
1196	1215	0.013716	0.00996801	0.0362162
1197	1216	0.013716	0.00996801	0.0362162
1198	1217	0.0113051	0.00903672	0.0275737
1199	1218	0.0110656	0.00928538	0.0278267
1200	1219	0.0110656	0.00928538	0.0278267
1201	1220	0.0115946	0.00899422	0.0309737
1202	1221	0.0108353	0.00889305	0.0345443
1203	1222	0.0100246	0.00876848	0.0323181
1204	1223	0.0100246	0.00876848	0.0323181
1205	1224	0.0115695	0.0100627	0.0419756
1206	1225	0.0114564	0.0113518	0.0468556
1207	1226	0.0114564	0.0113518	0.0468556
1208	1227	0.0114564	0.0113518	0.0468556
1209	1228	0.0093495	0.0108749	0.0436956
1210	1229	0.0093495	0.0108749	0.0436956
1211	1230	0.0093495	0.0108749	0.0436956
1212	1231	0.0110335	0.0122895	0.044544
1213	1232	0.0102432	0.0121174	0.0390845
1214	1233	0.0109237	0.0118605	0.0436855
1215	1234	0.011772	0.0127718	0.047216
1216	1235	0.0107062	0.0124984	0.0526605
1217	1236	0.0106825	0.0132042	0.0555118
1218	1237	0.0103013	0.0134255	0.0583
1219	1238	0.0104294	0.0136645	0.0614611
1220	1239	0.00994652	0.0128702	0.0616525
1221	1240	0.0111951	0.0131565	0.0631527
1222	1241	0.0105839	0.0124155	0.0633792
1223	1242	0.0111507	0.0128263	0.0676195
1224	1243	0.0115695	0.0132907	0.0686129
1225	1244	0.0113521	0.013228	0.0677177
1226	1245	0.0107667	0.0138718	0.0667027
1227	1246	0.0107263	0.0137858	0.0668429
1228	1247	0.0109655	0.0145722	0.0651512
1229	1248	0.0117312	0.0148694	0.0690771
1230	1249	0.011069	0.0140225	0.0639104
1231	1250	0.011069	0.0140225	0.0639104
1232	1251	0.00980895	0.013106	0.0648879
1233	1252	0.0104498	0.0138757	0.0657718
1234	1253	0.00972186	0.0143341	0.0633795
1235	1254	0.00972186	0.0143341	0.0633795
1236	1255	0.010608	0.0147732	0.0662445
1237	1256	0.0103326	0.0136224	0.06662
1238	1257	0.0105249	0.0135615	0.0689441
1239	1258	0.0107471	0.0144262	0.0762325
1240	1259	0.011215	0.0152174	0.0774014
1241	1260	0.00926132	0.0139278	0.0706095
1242	1261	0.0093751	0.0139182	0.0648086
1243	1262	0.00897246	0.0128628	0.0594079
1244	1263	0.0083175	0.0123595	0.0575777
1245	1264	0.00778082	0.0115066	0.0528717
1246	1265	0.00811439	0.00993936	0.0508845
1247	1266	0.00727639	0.00898199	0.0481459
1248	1267	0.00662037	0.00747937	0.0484755
1249	1268	0.00613913	0.00704794	0.045975
1250	1269	0.00609134	0.00693592	0.0471595
1251	1270	0.00609134	0.00693592	0.0471595
1252	1271	0.00609134	0.00693592	0.0471595
1253	1272	0.00847494	0.00726089	0.0515629
1254	1273	0.0100538	0.00739967	0.0546608
1255	1274	0.0100538	0.00739967	0.0546608
1256	1275	0.0113997	0.00797005	0.0513542
1257	1276	0.0109934	0.00742745	0.0460662
1258	1277	0.0102502	0.00671271	0.0414354
1259	1278	0.00990502	0.00554689	0.0352242
1260	1279	0.0101264	0.00621704	0.0405171
1261	1280	0.0107369	0.00655418	0.0433688
1262	1281	0.0112055	0.00675393	0.0468112
1263	1282	0.0118112	0.00725397	0.0510668
1264	1283	0.0118112	0.00725397	0.0510668
1265	1284	0.0128046	0.0077669	0.056063
1266	1285	0.0119193	0.00725654	0.0514327
1267	1286	0.0120416	0.0071619	0.0484155
1268	1287	0.0120416	0.0071619	0.0484155
1269	1288	0.0131131	0.00760472	0.05116
1270	1289	0.0142815	0.00815775	0.0551844
1271	1290	0.0131237	0.00746662	0.050014
1272	1291	0.0120535	0.00692304	0.0461236
1273	1292	0.00926929	0.00659212	0.0403245
1274	1293	0.00712449	0.00671315	0.0362795
1275	1294	0.00666637	0.00636029	0.0366363
1276	1295	0.00432146	0.00502698	0.0346377
1277	1296	0.00451267	0.00535971	0.036198
1278	1297	0.00470465	0.00554841	0.0366661
1279	1298	0.00443138	0.00501332	0.0351306
1280	1299	0.00415881	0.00428622	0.0326944
1281	1300	0.00415881	0.00428622	0.0326944
1282	1301	0.00412342	0.00427828	0.030288
1283	1302	0.00412342	0.00427828	0.030288
1284	1303	0.00412342	0.00427828	0.030288
1285	1304	0.00412342	0.00427828	0.030288
1286	1305	0.00424086	0.00451442	0.0330833
1287	1306	0.00457254	0.00467416	0.0480511
1288	1307	0.00468101	0.00469824	0.044602
1289	1308	0.00468101	0.00469824	0.044602
1290	1309	0.00468101	0.00469824	0.044602
1291	1310	0.00490074	0.00508178	0.0491711
1292	1311	0.00534436	0.00553109	0.054415
1293	1312	0.00552674	0.00529334	0.0570157
1294	1313	0.00756328	0.00577897	0.0624171
1295	1314	0.00855265	0.00632901	0.06606
1296	1315	0.00855265	0.00632901	0.06606
1297	1316	0.00788333	0.0062909	0.0615371
1298	1317	0.00788333	0.0062909	0.0615371
1299	1318	0.00915819	0.00933619	0.0624814
1300	1319	0.00792446	0.00849848	0.0656471
1301	1320	0.0074455	0.00787526	0.0574412
1302	1321	0.00710756	0.00774247	0.057225
1303	1322	0.00650001	0.00708679	0.0520611
1304	1323	0.00650001	0.00708679	0.0520611
1305	1324	0.00633939	0.0125565	0.056109
1306	1325	0.00689749	0.0136104	0.0659109
1307	1326	0.0070478	0.014701	0.058524
1308	1327	0.0072023	0.0157883	0.06352
1309	1328	0.00714042	0.0144361	0.057306
1310	1329	0.00714042	0.0144361	0.057306
1311	1330	0.007719	0.0144217	0.0606255
1312	1331	0.007719	0.0144217	0.0606255
1313	1332	0.007719	0.0144217	0.0606255
1314	1333	0.00605664	0.0134456	0.0531118
1315	1334	0.00591489	0.0126202	0.0490967
1316	1335	0.00591489	0.0126202	0.0490967
1317	1336	0.00632479	0.0150069	0.0519383
1318	1337	0.00647081	0.0145161	0.05449
1319	1338	0.00633313	0.0133699	0.0537231
1320	1339	0.00670131	0.0142739	0.04907
1321	1340	0.00693845	0.0152522	0.0535309
1322	1341	0.00718536	0.0152522	0.0544591
1323	1342	0.00773994	0.0165933	0.05883
1324	1343	0.00773994	0.0165933	0.05883
1325	1344	0.00787511	0.0187179	0.071451
1326	1345	0.00736362	0.0181144	0.0611756
1327	1346	0.00736362	0.0181144	0.0611756
1328	1347	0.00764607	0.0194488	0.055212
1329	1348	0.00776413	0.0213579	0.0611933
1330	1349	0.00953224	0.0239289	0.067095
1331	1350	0.00909084	0.0250013	0.0641256
1332	1351	0.00909084	0.0250013	0.0641256
1333	1352	0.00909084	0.0250013	0.0641256
1334	1353	0.0100551	0.027744	0.0718287
1335	1354	0.0102616	0.0282698	0.0793013
1336	1355	0.00976671	0.0265357	0.0799367
1337	1356	0.0104996	0.024142	0.0744067
1338	1357	0.00970969	0.0234102	0.0653722
1339	1358	0.00995445	0.0247573	0.0601811
1340	1359	0.00995445	0.0247573	0.0601811
1341	1360	0.00995445	0.0247573	0.0601811
1342	1361	0.0107216	0.0274589	0.065565
1343	1362	0.0107216	0.0274589	0.065565
1344	1363	0.0103869	0.0249588	0.0666489
1345	1364	0.0110948	0.0164225	0.0517689
1346	1365	0.0110948	0.0164225	0.0517689
1347	1366	0.0118502	0.0158199	0.059484
1348	1367	0.0120349	0.0140823	0.0659222
1349	1368	0.0120349	0.0140823	0.0659222
1350	1369	0.00996835	0.00909967	0.0529656
1351	1370	0.00959231	0.00831293	0.047882
1352	1371	0.00959231	0.00831293	0.047882
1353	1372	0.00959231	0.00831293	0.047882
1354	1373	0.00959231	0.00831293	0.047882
1355	1374	0.0107213	0.00849706	0.050138
1356	1375	0.0109303	0.00755232	0.054985
1357	1376	0.0104356	0.00692941	0.0590133
1358	1377	0.0116008	0.00754063	0.065915
1359	1378	0.011032	0.0054026	0.0736514
1360	1379	0.011032	0.0054026	0.0736514
1361	1380	0.011032	0.0054026	0.0736514
1362	1381	0.011032	0.0054026	0.0736514
1363	1382	0.011032	0.0054026	0.0736514
1364	1383	0.0115857	0.0054768	0.0733733
1365	1384	0.0188409	0.00820811	0.0603017
1366	1385	0.0243098	0.00947783	0.0521471
1367	1386	0.0252533	0.00932472	0.0393517
1368	1387	0.0252533	0.00932472	0.0393517
1369	1388	0.0222178	0.00978944	0.0340814
1370	1389	0.0247797	0.0110504	0.0391617
1371	1390	0.0254681	0.0120513	0.0554
1372	1391	0.0236142	0.011999	0.0533743
1373	1392	0.0236142	0.011999	0.0533743
1374	1393	0.0236142	0.011999	0.0533743
1375	1394	0.0246671	0.0124007	0.047725
1376	1395	0.028021	0.0142378	0.030572
1377	1396	0.028021	0.0142378	0.030572
1378	1397	0.028021	0.0142378	0.030572
1379	1398	0.0267135	0.0148133	0.0413583
1380	1399	0.0232531	0.0130189	0.0437143
1381	1400	0.0232531	0.0130189	0.0437143
1382	1401	0.0232531	0.0130189	0.0437143
1383	1402	0.0222301	0.0131762	0.0398625
1384	1403	0.0222301	0.0131762	0.0398625
1385	1404	0.0191621	0.0121033	0.05096
1386	1405	0.0138772	0.0116748	0.0561837
1387	1406	0.0138772	0.0116748	0.0561837
1388	1407	0.0138772	0.0116748	0.0561837
1389	1408	0.0141635	0.0121723	0.0561825
1390	1409	0.0141635	0.0121723	0.0561825
1391	1410	0.0140853	0.013594	0.0557187
1392	1411	0.014313	0.0138667	0.05779
1393	1412	0.014313	0.0138667	0.05779
1394	1413	0.014313	0.0138667	0.05779
1395	1414	0.014313	0.0138667	0.05779
1396	1415	0.014313	0.0138667	0.05779
1397	1416	0.014313	0.0138667	0.05779
1398	1417	0.0129275	0.0125937	0.0506988
1399	1418	0.0105745	0.0106585	0.0390537
1400	1419	0.0117293	0.0118594	0.0363686
1401	1420	0.0117293	0.0118594	0.0363686
1402	1421	0.0117293	0.0118594	0.0363686
1403	1422	0.0100915	0.010528	0.0375257
1404	1423	0.0100915	0.010528	0.0375257
1405	1424	0.0106404	0.0101112	0.03682
1406	1425	0.00942996	0.00847824	0.0480157
1407	1426	0.00942996	0.00847824	0.0480157
1408	1427	0.00942996	0.00847824	0.0480157
1409	1428	0.00995236	0.00713164	0.05561
1410	1429	0.00995236	0.00713164	0.05561
1411	1430	0.0100003	0.00483563	0.047562
1412	1431	0.0100003	0.00483563	0.047562
1413	1432	0.0087383	0.00423508	0.039635
1414	1433	0.00787439	0.00408736	0.0339729
1415	1434	0.00709192	0.00397658	0.0298587
1416	1435	0.00709192	0.00397658	0.0298587
1417	1436	0.00709192	0.00397658	0.0298587
1418	1437	0.00764374	0.00401857	0.0339729
1419	1438	0.00869241	0.00432006	0.03928
1420	1439	0.00869241	0.00432006	0.03928
1421	1440	0.00807286	0.0042371	0.0410671
1422	1441	0.00888797	0.00534519	0.05401
1423	1442	0.00964274	0.00540058	0.0587257
1424	1443	0.00891457	0.00574887	0.051385
1425	1444	0.00512444	0.00498577	0.0458343
1426	1445	0.00491673	0.00544375	0.03291
1427	1446	0.00491673	0.00544375	0.03291
1428	1447	0.00491673	0.00544375	0.03291
1429	1448	0.00582891	0.00582348	0.0546529
1430	1449	0.00582891	0.00582348	0.0546529
1431	1450	0.00582891	0.00582348	0.0546529
1432	1451	0.00550707	0.00531155	0.0479837
1433	1452	0.00594692	0.0058943	0.0548386
1434	1453	0.00648958	0.00634317	0.0639783
1435	1454	0.00746458	0.00697159	0.076562
1436	1455	0.00746458	0.00697159	0.076562
1437	1456	0.00746458	0.00697159	0.076562
1438	1457	0.00746458	0.00697159	0.076562
1439	1458	0.00746458	0.00697159	0.076562
1440	1459	0.017681	0.0071458	0.0638017
1441	1460	0.0290206	0.00765099	0.05555
1442	1461	0.0362424	0.00936721	0.044095
1443	1462	0.0362424	0.00936721	0.044095
1444	1463	0.0427274	0.00960328	0.052914
1445	1464	0.0363195	0.0117208	0.0686967
1446	1465	0.0319911	0.0131099	0.0637457
1447	1466	0.0291531	0.0142155	0.0676588
1448	1467	0.0269499	0.0143278	0.0687133
1449	1468	0.0289059	0.015106	0.0541637
1450	1469	0.0259375	0.0152941	0.0489722
1451	1470	0.0238068	0.0154573	0.04499
1452	1471	0.0260904	0.0169828	0.0498444
1453	1472	0.0260904	0.0169828	0.0498444
1454	1473	0.0242511	0.0164701	0.045403
1455	1474	0.0224959	0.0152921	0.0417645
1456	1475	0.0215099	0.0147685	0.0388242
1457	1476	0.0206024	0.01454	0.03593
1458	1477	0.0206024	0.01454	0.03593
1459	1478	0.0193096	0.0135561	0.033725
1460	1479	0.0234453	0.0136087	0.0408671
1461	1480	0.0211745	0.01415	0.0454157
1462	1481	0.0183476	0.0134385	0.0430723
1463	1482	0.0183476	0.0134385	0.0430723
1464	1483	0.0171971	0.0126395	0.0399957
1465	1484	0.0181907	0.0118957	0.0317177
1466	1485	0.0192049	0.0111	0.0315242
1467	1486	0.0197816	0.0106089	0.0318483
1468	1487	0.0207323	0.0101892	0.02773
1469	1488	0.0207323	0.0101892	0.02773
1470	1489	0.021052	0.00938309	0.0271609
1471	1490	0.0226941	0.00862879	0.028962
1472	1491	0.0226941	0.00862879	0.028962
1473	1492	0.0226941	0.00862879	0.028962
1474	1493	0.0236691	0.0101302	0.04186
1475	1494	0.0257497	0.0108655	0.0459133
1476	1495	0.0276355	0.0110976	0.0508425
1477	1496	0.0288761	0.0122396	0.0526862
1478	1497	0.0260098	0.0120143	0.0478156
1479	1498	0.0289481	0.0134205	0.05316
1480	1499	0.0174584	0.0170005	0.0595062
1481	1500	0.0141521	0.0173794	0.0585843
1482	1501	0.0141521	0.0173794	0.0585843
1483	1502	0.0125599	0.0155274	0.0514187
1484	1503	0.0156654	0.0186223	0.0521375
1485	1504	0.0140792	0.0168349	0.0466244
1486	1505	0.0140792	0.0168349	0.0466244
1487	1506	0.0131975	0.0161392	0.0445311
1488	1507	0.0123646	0.0149701	0.048469
1489	1508	0.0123646	0.0149701	0.048469
1490	1509	0.0131043	0.0157521	0.0537233
1491	1510	0.0131043	0.0157521	0.0537233
1492	1511	0.0131043	0.0157521	0.0537233
1493	1512	0.012038	0.0144984	0.04846
1494	1513	0.0114369	0.0131239	0.03891
1495	1514	0.0114369	0.0131239	0.03891
1496	1515	0.0114134	0.0129786	0.037183
1497	1516	0.0108201	0.0120806	0.037229
1498	1517	0.0116803	0.0122882	0.0403822
1499	1518	0.0111293	0.0112619	0.036456
1500	1519	0.00860355	0.00830443	0.022057
1501	1520	0.00904684	0.00894787	0.0207218
1502	1521	0.00891666	0.00841704	0.0193242
1503	1522	0.00946736	0.00886675	0.0224958
1504	1523	0.00940478	0.00832497	0.0305525
1505	1524	0.0114261	0.00983109	0.0357008
1506	1525	0.0114261	0.00983109	0.0357008
1507	1526	0.0117128	0.00983377	0.0316645
1508	1527	0.0118698	0.00983763	0.0254036
1509	1528	0.0111289	0.00928459	0.0237458
1510	1529	0.0104191	0.00866518	0.0237192
1511	1530	0.0104191	0.00866518	0.0237192
1512	1531	0.0104191	0.00866518	0.0237192
1513	1532	0.0103768	0.00854969	0.0258115
1514	1533	0.0103768	0.00854969	0.0258115
1515	1534	0.0103768	0.00854969	0.0258115
1516	1535	0.00989058	0.0077663	0.0242446
1517	1536	0.00904527	0.00701778	0.0239238
1518	1537	0.0089624	0.00736434	0.0320371
1519	1538	0.00917717	0.00777502	0.0344154
1520	1539	0.00915133	0.00777139	0.0367192
1521	1540	0.00879358	0.00718476	0.04119
1522	1541	0.00899905	0.0075967	0.04917
1523	1542	0.00939122	0.00777021	0.0537883
1524	1543	0.00848694	0.00717177	0.0589708
1525	1544	0.00692707	0.00595022	0.0584864
1526	1545	0.00662517	0.00585097	0.0537242
1527	1546	0.00624167	0.0057648	0.0496862
1528	1547	0.00621214	0.00587103	0.0525733
1529	1548	0.00626116	0.00587575	0.0522408
1530	1549	0.00665741	0.00629789	0.0548627
1531	1550	0.00658032	0.0061673	0.05508
1532	1551	0.00722947	0.00686198	0.0733523
1533	1552	0.00767444	0.00729099	0.0771075
1534	1553	0.00721118	0.0070788	0.0716154
1535	1554	0.00746047	0.00732791	0.0760364
1536	1555	0.00765887	0.0077772	0.0817877
1537	1556	0.00770123	0.00813675	0.0895731
1538	1557	0.00765887	0.0105457	0.0856623
1539	1558	0.00765887	0.0105457	0.0856623
1540	1559	0.00765887	0.0105457	0.0856623
1541	1560	0.00753154	0.0107293	0.0877158
1542	1561	0.00702882	0.0105263	0.0802133
1543	1562	0.00726036	0.0110362	0.0728575
1544	1563	0.00618294	0.0104803	0.0594108
1545	1564	0.00827408	0.0120286	0.0550085
1546	1565	0.00868824	0.0126344	0.0594808
1547	1566	0.00989187	0.0130723	0.0596908
1548	1567	0.00967685	0.0126366	0.0553862
1549	1568	0.0101053	0.012848	0.0579577
1550	1569	0.0102122	0.0126971	0.0627107
1551	1570	0.0105568	0.0133099	0.0631138
1552	1571	0.00976061	0.0122945	0.0462446
1553	1572	0.00976061	0.0122945	0.0462446
1554	1573	0.0104363	0.0129413	0.0496225
1555	1574	0.0101985	0.0126769	0.0419792
1556	1575	0.00962293	0.011778	0.0402138
1557	1576	0.00948044	0.0113814	0.0316638
1558	1577	0.00896343	0.00815527	0.0256446
1559	1578	0.00864234	0.00773362	0.0244721
1560	1579	0.0120163	0.00748433	0.023934
1561	1580	0.0175906	0.0074521	0.0445987
1562	1581	0.0222942	0.0077708	0.05193
1563	1582	0.0278897	0.00685633	0.0523294
1564	1583	0.0314255	0.00661465	0.0523756
1565	1584	0.031296	0.00501505	0.055722
1566	1585	0.035591	0.00627648	0.0538106
1567	1586	0.041964	0.00592326	0.0604331
1568	1587	0.0496387	0.00632783	0.0662131
1569	1588	0.0512306	0.00609589	0.0695787
1570	1589	0.052677	0.00603126	0.0651687
1571	1590	0.052677	0.00603126	0.0651687
1572	1591	0.0558776	0.00630021	0.0646253
1573	1592	0.0558776	0.00630021	0.0646253
1574	1593	0.0558776	0.00630021	0.0646253
1575	1594	0.0593083	0.0062221	0.0662564
1576	1595	0.0636615	0.00662446	0.0698892
1577	1596	0.0652756	0.00668057	0.0709512
1578	1597	0.0713421	0.00710985	0.0739527
1579	1598	0.0769149	0.00751466	0.0793462
1580	1599	0.0785207	0.0078347	0.0850686
1581	1600	0.0762523	0.00792129	0.0581185
1582	1601	0.0700067	0.00775415	0.051065
1583	1602	0.0661147	0.00844576	0.05531
1584	1603	0.0717261	0.00996289	0.0671572
1585	1604	0.0717261	0.00996289	0.0671572
1586	1605	0.0716009	0.00884235	0.0771217
1587	1606	0.0658255	0.0092059	0.0735117
1588	1607	0.0578172	0.00862153	0.0706744
1589	1608	0.0547445	0.00939613	0.0666431
1590	1609	0.0512955	0.00847546	0.0630806
1591	1610	0.0462587	0.00782332	0.0580472
1592	1611	0.0506506	0.00789225	0.0604135
1593	1612	0.0545302	0.0082255	0.0655659
1594	1613	0.0545302	0.0082255	0.0655659
1595	1614	0.0545302	0.0082255	0.0655659
1596	1615	0.0515088	0.00786345	0.0616071
1597	1616	0.0541553	0.00835362	0.0657436
1598	1617	0.0503044	0.00791904	0.0706941
1599	1618	0.0503044	0.00791904	0.0706941
1600	1619	0.0503044	0.00791904	0.0706941
1601	1620	0.0503044	0.00791904	0.0706941
1602	1621	0.058792	0.00897684	0.0749795
1603	1622	0.058792	0.00897684	0.0749795
1604	1623	0.0528019	0.00907084	0.0705009
1605	1624	0.0528019	0.00907084	0.0705009
1606	1625	0.0510877	0.00884872	0.0676523
1607	1626	0.0515469	0.00922922	0.0685914
1608	1627	0.048676	0.00868261	0.0641454
1609	1628	0.0521897	0.0087	0.0648359
1610	1629	0.0524127	0.00873734	0.0641245
1611	1630	0.0570576	0.00935045	0.068759
1612	1631	0.0533776	0.00944354	0.06732
1613	1632	0.048384	0.00917924	0.0610988
1614	1633	0.048384	0.00917924	0.0610988
1615	1634	0.048384	0.00917924	0.0610988
1616	1635	0.0496027	0.0102106	0.0636044
1617	1636	0.0469276	0.0105838	0.0590233
1618	1637	0.048154	0.0116509	0.0536644
1619	1638	0.048154	0.0116509	0.0536644
1620	1639	0.0478767	0.0112904	0.0513489
1621	1640	0.0495204	0.0113377	0.0515315
1622	1641	0.0468276	0.00950413	0.045912
1623	1642	0.0468276	0.00950413	0.045912
1624	1643	0.0514899	0.00847015	0.0497845
1625	1644	0.0514899	0.00847015	0.0497845
1626	1645	0.0483183	0.00800352	0.04604
1627	1646	0.043024	0.00746922	0.0388256
1628	1647	0.0458575	0.00806411	0.0440011
1629	1648	0.0437756	0.00762809	0.0433795
1630	1649	0.0500755	0.00856151	0.051
1631	1650	0.0525294	0.00889829	0.0550755
1632	1651	0.0525294	0.00889829	0.0550755
1633	1652	0.0525294	0.00889829	0.0550755
1634	1653	0.0525294	0.00889829	0.0550755
1635	1654	0.0525294	0.00889829	0.0550755
1636	1655	0.05498	0.00857497	0.0567725
1637	1656	0.0527508	0.00797936	0.0560465
1638	1657	0.0485874	0.0077452	0.0514273
1639	1658	0.0485874	0.0077452	0.0514273
1640	1659	0.0488803	0.00767908	0.0532875
1641	1660	0.0506119	0.00752611	0.056652
1642	1661	0.0548604	0.0104885	0.064151
1643	1662	0.0520458	0.0107712	0.060325
1644	1663	0.0482144	0.0111344	0.056349
1645	1664	0.0482144	0.0111344	0.056349
1646	1665	0.0470075	0.0115296	0.0544691
1647	1666	0.0493609	0.0119843	0.057654
1648	1667	0.0501123	0.0124243	0.0571911
1649	1668	0.0532465	0.0135144	0.0596169
1650	1669	0.0529508	0.0152167	0.0580169
1651	1670	0.0495055	0.0156382	0.052615
1652	1671	0.0505062	0.0164561	0.0538669
1653	1672	0.0540729	0.0158552	0.0594417
1654	1673	0.0540729	0.0158552	0.0594417
1655	1674	0.0540729	0.0158552	0.0594417
1656	1675	0.051294	0.0145699	0.0571545
1657	1676	0.0580358	0.0152902	0.062489
1658	1677	0.0592154	0.0149949	0.0633115
1659	1678	0.0592154	0.0149949	0.0633115
1660	1679	0.054367	0.0138017	0.0583195
1661	1680	0.0516407	0.0141585	0.0554695
1662	1681	0.0434182	0.0122386	0.048035
1663	1682	0.0420283	0.0118514	0.0479178
1664	1683	0.0420283	0.0118514	0.0479178
1665	1684	0.039664	0.0109637	0.045464
1666	1685	0.0401891	0.0104618	0.0465522
1667	1686	0.0401891	0.0104618	0.0465522
1668	1687	0.0401891	0.0104618	0.0465522
1669	1688	0.0422042	0.0126634	0.046388
1670	1689	0.0390891	0.0112148	0.04254
1671	1690	0.0390891	0.0112148	0.04254
1672	1691	0.0367863	0.00984407	0.0400288
1673	1692	0.0302406	0.00967208	0.0308843
1674	1693	0.0504945	0.010099	0.0443262
1675	1694	0.0504945	0.010099	0.0443262
1676	1695	0.0539532	0.0111128	0.0454343
1677	1696	0.0511699	0.0104956	0.0415967
1678	1697	0.0483412	0.0231017	0.0397267
1679	1698	0.0417196	0.0248135	0.0342529
1680	1699	0.0426995	0.0271992	0.03534
1681	1700	0.0426995	0.0271992	0.03534
1682	1701	0.0481712	0.0290436	0.0393912
1683	1702	0.0534257	0.0317479	0.0420171
1684	1703	0.0529242	0.0577383	0.041095
1685	1704	0.0578582	0.0655617	0.0436257
1686	1705	0.0578582	0.0655617	0.0436257
1687	1706	0.051391	0.0615963	0.0424187
1688	1707	0.051391	0.0615963	0.0424187
1689	1708	0.0501125	0.065756	0.0420629
1690	1709	0.0501125	0.065756	0.0420629
1691	1710	0.0703919	0.0598771	0.06038
1692	1711	0.0703919	0.0598771	0.06038
1693	1712	0.0630852	0.053531	0.0543767
1694	1713	0.0469368	0.0585864	0.0438713
1695	1714	0.0469368	0.0585864	0.0438713
1696	1715	0.0453694	0.0528747	0.0443944
1697	1716	0.044387	0.0483294	0.046339
1698	1717	0.0457137	0.0416454	0.051069
1699	1718	0.0505719	0.0423744	0.0565867
1700	1719	0.0495845	0.0405881	0.0552067
1701	1720	0.045765	0.0391482	0.051046
1702	1721	0.0412418	0.0388365	0.04919
1703	1722	0.0412418	0.0388365	0.04919
1704	1723	0.0405827	0.0126281	0.0490633
1705	1724	0.0405827	0.0126281	0.0490633
1706	1725	0.0427474	0.0128242	0.052849
1707	1726	0.0479453	0.0108129	0.057361
1708	1727	0.0479453	0.0108129	0.057361
1709	1728	0.0495739	0.0156951	0.0606727
1710	1729	0.0495739	0.0156951	0.0606727
1711	1730	0.0360087	0.0166596	0.0509418
1712	1731	0.040551	0.0180168	0.0557967
1713	1732	0.0409912	0.0192384	0.0574075
1714	1733	0.0407899	0.0200477	0.0588031
1715	1734	0.0407899	0.0200477	0.0588031
1716	1735	0.0391724	0.0218204	0.05636
1717	1736	0.0394746	0.0230203	0.0557367
1718	1737	0.0416956	0.0240906	0.0563
1719	1738	0.0416956	0.0240906	0.0563
1720	1739	0.0423475	0.0241112	0.0572882
1721	1740	0.0454433	0.0239034	0.061657
1722	1741	0.0454433	0.0239034	0.061657
1723	1742	0.0459374	0.0221398	0.0601509
1724	1743	0.0489196	0.0225004	0.0658127
1725	1744	0.0506045	0.0216876	0.0670075
1726	1745	0.051173	0.0206513	0.06654
1727	1746	0.0505433	0.021281	0.0653991
1728	1747	0.0505433	0.021281	0.0653991
1729	1748	0.0490117	0.0169573	0.06256
1730	1749	0.0490117	0.0169573	0.06256
1731	1750	0.0474429	0.0155821	0.0604489
1732	1751	0.0418051	0.012625	0.0542544
1733	1752	0.0457916	0.0120253	0.0578263
1734	1753	0.0468512	0.00949199	0.0552943
1735	1754	0.043157	0.00887914	0.051205
1736	1755	0.0479616	0.00651727	0.0566225
1737	1756	0.0441581	0.00655327	0.0531933
1738	1757	0.0411716	0.00681436	0.052264
1739	1758	0.0386121	0.00724173	0.0506973
1740	1759	0.039115	0.0071928	0.0527164
1741	1760	0.0398689	0.00782332	0.0537625
1742	1761	0.0440883	0.00752987	0.0581808
1743	1762	0.0452023	0.00991598	0.0600915
1744	1763	0.042612	0.0100955	0.0571175
1745	1764	0.0374961	0.0108226	0.0517383
1746	1765	0.033347	0.0125943	0.0482975
1747	1766	0.0323136	0.0118641	0.0478023
1748	1767	0.0323136	0.0118641	0.0478023
1749	1768	0.0323136	0.0118641	0.0478023
1750	1769	0.0323136	0.0118641	0.0478023
1751	1770	0.0323136	0.0118641	0.0478023
1752	1771	0.0312911	0.0115852	0.04738
1753	1772	0.033215	0.0113677	0.050735
1754	1773	0.0404411	0.0113587	0.058444
1755	1774	0.0457704	0.0119262	0.065156
1756	1775	0.0436836	0.0114408	0.0646893
1757	1776	0.0435751	0.0183114	0.064632
1758	1777	0.0437186	0.0196296	0.0631587
1759	1778	0.0459116	0.0202092	0.0651679
1760	1779	0.048641	0.0214313	0.0670471
1761	1780	0.0493267	0.0216731	0.0670021
1762	1781	0.0473322	0.0229145	0.0648571
1763	1782	0.0459455	0.0219446	0.0644669
1764	1783	0.0459455	0.0219446	0.0644669
1765	1784	0.0491287	0.0219839	0.0685392
1766	1785	0.0518438	0.021854	0.0711318
1767	1786	0.0574726	0.0269492	0.0739745
1768	1787	0.0601971	0.0325822	0.0738192
1769	1788	0.0601971	0.0325822	0.0738192
1770	1789	0.0601971	0.0325822	0.0738192
1771	1790	0.0595149	0.0336943	0.0712431
1772	1791	0.0622674	0.0362767	0.0731833
1773	1792	0.0595994	0.0398378	0.0673575
1774	1793	0.0499704	0.0394483	0.0551433
1775	1794	0.0456734	0.0418434	0.0489509
1776	1795	0.0483471	0.0456227	0.04853
1777	1796	0.0523742	0.0384808	0.0511556
1778	1797	0.0568652	0.0396737	0.054825
1779	1798	0.0568652	0.0396737	0.054825
1780	1799	0.0571645	0.0425855	0.05366
1781	1800	0.0545343	0.0429659	0.0537557
1782	1801	0.0489915	0.0405458	0.0493386
1783	1802	0.0489915	0.0405458	0.0493386
1784	1803	0.0464065	0.0359061	0.0535187
1785	1804	0.04157	0.032055	0.0479778
1786	1805	0.04157	0.032055	0.0479778
1787	1806	0.0365375	0.0286682	0.0448337
1788	1807	0.0296615	0.0171386	0.04002
1789	1808	0.0275451	0.015431	0.0368778
1790	1809	0.0274728	0.014225	0.036134
1791	1810	0.0248221	0.010579	0.0356678
1792	1811	0.0248221	0.010579	0.0356678
1793	1812	0.0246488	0.00549214	0.0370713
1794	1813	0.0244475	0.00533988	0.0395386
1795	1814	0.0217482	0.0050265	0.0349075
1796	1815	0.0205597	0.00475443	0.0322078
1797	1816	0.0205597	0.00475443	0.0322078
1798	1817	0.0205597	0.00475443	0.0322078
1799	1818	0.022166	0.00672371	0.033718
1800	1819	0.0256204	0.00891439	0.0369264
1801	1820	0.0242474	0.00772512	0.034088
1802	1821	0.0238306	0.00808929	0.0322922
1803	1822	0.0238306	0.00808929	0.0322922
1804	1823	0.0232705	0.00867199	0.0259813
1805	1824	0.0267343	0.00934124	0.0311975
1806	1825	0.0346445	0.00971817	0.0431622
1807	1826	0.0346445	0.00971817	0.0431622
1808	1827	0.0345803	0.0106443	0.0443575
1809	1828	0.0380041	0.011912	0.0490171
1810	1829	0.0445965	0.0150767	0.0596343
1811	1830	0.0445965	0.0150767	0.0596343
1812	1831	0.0445965	0.0150767	0.0596343
1813	1832	0.0445965	0.0150767	0.0596343
1814	1833	0.0445965	0.0150767	0.0596343
1815	1834	0.0515537	0.0171174	0.0691583
1816	1835	0.0596541	0.0200252	0.080868
1817	1836	0.0596541	0.0200252	0.080868
1818	1837	0.0860083	0.0186683	0.117757
1819	1838	0.0958856	0.0175125	0.131846
1820	1839	0.0855348	0.0120678	0.119604
1821	1840	0.0855348	0.0120678	0.119604
1822	1841	0.0851155	0.0107742	0.122057
1823	1842	0.0803764	0.0101435	0.115879
1824	1843	0.0777263	0.0104531	0.112484
1825	1844	0.0844602	0.0110035	0.12207
1826	1845	0.0712039	0.00969636	0.10305
1827	1846	0.0712039	0.00969636	0.10305
1828	1847	0.0699867	0.0101876	0.100905
1829	1848	0.0740979	0.0104122	0.106919
1830	1849	0.0742391	0.00852327	0.107314
1831	1850	0.067043	0.00807828	0.0964022
1832	1851	0.067043	0.00807828	0.0964022
1833	1852	0.060539	0.0265705	0.086925
1834	1853	0.060539	0.0265705	0.086925
1835	1854	0.060539	0.0265705	0.086925
1836	1855	0.060539	0.0265705	0.086925
1837	1856	0.0618396	0.0303949	0.0879873
1838	1857	0.0462456	0.0322461	0.066566
1839	1858	0.0431088	0.0310246	0.0621582
1840	1859	0.0465785	0.0337673	0.067594
1841	1860	0.0532661	0.0319813	0.0765345
1842	1861	0.0501109	0.0328363	0.0703164
1843	1862	0.0499278	0.035484	0.069467
1844	1863	0.0446273	0.0344033	0.060966
1845	1864	0.0407159	0.0314057	0.0555555
1846	1865	0.0404462	0.0312628	0.0552
1847	1866	0.0374418	0.0289385	0.0507742
1848	1867	0.0352578	0.0303306	0.0475818
1849	1868	0.0280848	0.0321427	0.036837
1850	1869	0.0280848	0.0321427	0.036837
1851	1870	0.0298546	0.0319543	0.0397
1852	1871	0.0327887	0.0298026	0.0444136
1853	1872	0.0383208	0.0132306	0.0527755
1854	1873	0.0403028	0.0123134	0.0585467
1855	1874	0.0403028	0.0123134	0.0585467
1856	1875	0.0403028	0.0123134	0.0585467
1857	1876	0.0379331	0.00697347	0.053725
1858	1877	0.0379331	0.00697347	0.053725
1859	1878	0.0403143	0.00589743	0.0569655
1860	1879	0.0377391	0.00572231	0.0545458
1861	1880	0.0283249	0.00476741	0.0417983
1862	1881	0.0265079	0.00395437	0.0396055
1863	1882	0.0265079	0.00395437	0.0396055
1864	1883	0.0315348	0.00407669	0.0455445
1865	1884	0.037604	0.00509651	0.0521564
1866	1885	0.0454709	0.00508235	0.0599855
1867	1886	0.0495786	0.00525348	0.065775
1868	1887	0.0509518	0.00527034	0.0685464
1869	1888	0.0509518	0.00527034	0.0685464
1870	1889	0.0512721	0.00542368	0.0694142
1871	1890	0.0506452	0.00621687	0.070295
1872	1891	0.0463188	0.00578015	0.0660333
1873	1892	0.0448155	0.00533215	0.0635264
1874	1893	0.0430866	0.00564299	0.057676
1875	1894	0.0430866	0.00564299	0.057676
1876	1895	0.0400719	0.00562187	0.0535836
1877	1896	0.038166	0.00563861	0.0521073
1878	1897	0.038166	0.00563861	0.0521073
1879	1898	0.0402193	0.00576244	0.055375
1880	1899	0.0428571	0.00647183	0.0593525
1881	1900	0.0461012	0.0068181	0.0635691
1882	1901	0.0461012	0.0068181	0.0635691
1883	1902	0.0461012	0.0068181	0.0635691
1884	1903	0.0473062	0.00730483	0.0676373
1885	1904	0.0452005	0.00677046	0.066983
1886	1905	0.039895	0.0070849	0.062418
1887	1906	0.039895	0.0070849	0.062418
1888	1907	0.0354881	0.00711039	0.056492
1889	1908	0.0367859	0.00792805	0.05869
1890	1909	0.0371318	0.00878691	0.0601373
1891	1910	0.0388799	0.00845032	0.06132
1892	1911	0.0420651	0.00905088	0.0636433
1893	1912	0.03897	0.00845599	0.058149
1894	1913	0.0368314	0.00794479	0.0541764
1895	1914	0.0368314	0.00794479	0.0541764
1896	1915	0.039522	0.0081982	0.058328
1897	1916	0.0410861	0.00858189	0.0620856
1898	1917	0.0410861	0.00858189	0.0620856
1899	1918	0.0364468	0.00852366	0.0535756
1900	1919	0.0358695	0.00805054	0.050815
1901	1920	0.0358695	0.00805054	0.050815
1902	1921	0.0358695	0.00805054	0.050815
1903	1922	0.0358695	0.00805054	0.050815
1904	1923	0.034111	0.0076327	0.0492275
1905	1924	0.0390028	0.00824982	0.0546611
1906	1925	0.0394225	0.00865606	0.0562062
1907	1926	0.0394225	0.00865606	0.0562062
1908	1927	0.0421094	0.00907921	0.05895
1909	1928	0.0358371	0.00708004	0.0482186
1910	1929	0.0285992	0.00547545	0.03683
1911	1930	0.0285992	0.00547545	0.03683
1912	1931	0.0292469	0.00869501	0.0374137
1913	1932	0.0285851	0.00879238	0.0370475
1914	1933	0.0322445	0.00904026	0.0400913
1915	1934	0.0322445	0.00904026	0.0400913
1916	1935	0.0322445	0.00904026	0.0400913
1917	1936	0.033977	0.00920669	0.03936
1918	1937	0.0348798	0.0105296	0.039793
1919	1938	0.0383893	0.0110183	0.047081
1920	1939	0.0383893	0.0110183	0.047081
1921	1940	0.039957	0.0117665	0.0494891
1922	1941	0.0405197	0.012697	0.0516542
1923	1942	0.0405197	0.012697	0.0516542
1924	1943	0.0386894	0.0133812	0.04716
1925	1944	0.0347446	0.0134007	0.042063
1926	1945	0.0323893	0.0130452	0.0391073
1927	1946	0.0323893	0.0130452	0.0391073
1928	1947	0.0323893	0.0130452	0.0391073
1929	1948	0.0385165	0.0135834	0.0476718
1930	1949	0.0450135	0.0143444	0.0564973
1931	1950	0.0450135	0.0143444	0.0564973
1932	1951	0.0461367	0.0126557	0.057997
1933	1952	0.0515649	0.0154276	0.067153
1934	1953	0.0523255	0.0166067	0.0703033
1935	1954	0.0523255	0.0166067	0.0703033
1936	1955	0.0523255	0.0166067	0.0703033
1937	1956	0.0474178	0.0159016	0.0670756
1938	1957	0.0429315	0.0136684	0.0628144
1939	1958	0.0417967	0.0145041	0.0667378

[truncated: 8 more sheets: Supplementary Figure 8b, Supplementary Figure 19a, Supplementary Figure 19b, Supplementary Figure 20b, Supplementary Figure 26b, Supplementary Figure 26c, Supplementary Figure 27a, Supplementary Figure 27b]
